# Supplementary material for: {6,6′-Dimeth­oxy-2,2′-[6-bromo­pyridine-2,3-diylbis(nitrilo­methyl­idyne)]­diphenol­ato}­copper(II) methanol solvate
Source: Acta Crystallogr Sect E Struct Rep Online. 2009 Feb 28;65(Pt 3):m343. doi: 10.1107/S1600536809003316 (PMC2968687; doi:10.1107/S1600536809003316)
Supplement: Supplementary file 1 [file e-65-0m343-sup1.cif]

##############################################################################
###                                                                        ###
###        Electronic paper (Acta Crystallographica Section E)             ###
###                                                                        ###
##############################################################################
#                                                                            #
# This CIF contains the data in a paper accepted for publication in Acta     #
# Crystallographica Section E. It conforms to the requirements of Notes      #
# for Authors for Section E, and has been peer reviewed under the auspices   #
# of the IUCr Commission on Journals.                                        #
#                                                                            #
# Full details of the Crystallographic Information File format               #
# are given in the paper "The Crystallographic Information File (CIF):       #
# a New Standard Archive File for Crystallography" by S. R. Hall, F. H.      #
# Allen and I. D. Brown [Acta Cryst. (1991), A47, 655-685].                  #
#                                                                            #
# The current version of the core CIF dictionary is obtainable from          #
# ftp://ftp.iucr.org/pub/cif_core.dic. The current version number is 2.4.    #
#                                                                            #
# Software is freely available for graphical display of the structure(s) in  #
# this CIF.  For information consult the CIF home page http://www.iucr.org/  #
# cif/home.html                                                              #
#                                                                            #
# This file may be used for bona fide research purposes within the           #
# scientific community so long as proper attribution is given to the journal # 
# article from which it was obtained.                                        #
#                                                                            #
##############################################################################
                                             
data_I
_audit_creation_method     SHELXL-97
_chemical_name_systematic
;
{6,6'-Dimethoxy-2,2'-[6-bromopyridine-2,3-
diylbis(nitrilomethylidyne)]diphenolato}copper(II) methanol solvate
;
_chemical_name_common     ?
_chemical_formula_moiety     'C21 H16 Br Cu N3 O4, C H4 O'
_chemical_formula_sum     'C22 H20 Br Cu N3 O5'
_chemical_formula_iupac     '[Cu (C21 H16 Br N3 O4)], C H4 O'
_chemical_formula_weight     549.86
_chemical_melting_point     ?
_symmetry_cell_setting     triclinic
_symmetry_space_group_name_H-M     'P -1'
loop_
    _symmetry_equiv_pos_as_xyz
    'x, y, z'
    '-x, -y, -z'
_cell_length_a     7.4520(8)
_cell_length_b     11.5402(13)
_cell_length_c     12.9432(14)
_cell_angle_alpha     104.345(2)
_cell_angle_beta     96.467(2)
_cell_angle_gamma     96.531(2)
_cell_volume     1059.9(2)
_cell_formula_units_Z     2
_cell_measurement_reflns_used     1770
_cell_measurement_theta_min     3.012
_cell_measurement_theta_max     24.501
_cell_measurement_temperature     293(2)
_exptl_crystal_description     block
_exptl_crystal_colour     blue
_exptl_crystal_size_max     0.15
_exptl_crystal_size_mid     0.13
_exptl_crystal_size_min     0.11
_exptl_crystal_density_diffrn     1.723
_exptl_crystal_density_meas     1.723
_exptl_crystal_density_method     'not measured'
_exptl_crystal_F_000     554
_exptl_absorpt_coefficient_mu     2.956
_exptl_absorpt_correction_type     multi-scan
_exptl_absorpt_process_details     '(SADABS; Sheldrick, 2003)'
_exptl_absorpt_correction_T_min     0.6654
_exptl_absorpt_correction_T_max     0.7369
_exptl_special_details
;
;
_diffrn_ambient_temperature     293(2)
_diffrn_radiation_type     MoK\a
_diffrn_radiation_wavelength     0.71073
_diffrn_radiation_source     'fine-focus sealed tube'
_diffrn_radiation_monochromator     graphite
_diffrn_measurement_device_type     'Bruker APEXII CCD area-detector'
_diffrn_measurement_method     '\f and \w'
_diffrn_detector_area_resol_mean     ?
_diffrn_reflns_number     5332
_diffrn_reflns_av_R_equivalents     0.0187
_diffrn_reflns_av_sigmaI/netI     0.0427
_diffrn_reflns_theta_min     1.84
_diffrn_reflns_theta_max     25.00
_diffrn_reflns_theta_full     25.00
_diffrn_measured_fraction_theta_max     0.991
_diffrn_measured_fraction_theta_full     0.991
_diffrn_reflns_limit_h_min     -8
_diffrn_reflns_limit_h_max     8
_diffrn_reflns_limit_k_min     -13
_diffrn_reflns_limit_k_max     9
_diffrn_reflns_limit_l_min     -15
_diffrn_reflns_limit_l_max     15
_diffrn_standards_number     ?
_diffrn_standards_interval_count     ?
_diffrn_standards_interval_time     ?
_diffrn_standards_decay_%     ?
_refine_special_details
;
Refinement of <i>F</i>^2^ against ALL reflections. The weighted <i>R</i>-factor
<i>wR</i> and goodness of fit <i>S</i> are based on <i>F</i>^2^, conventional
<i>R</i>-factors <i>R</i> are based on <i>F</i>, with <i>F</i> set to zero for
negative <i>F</i>^2^. The threshold expression of <i>F</i>^2^ >
\s(<i>F</i>^2^) is used only for calculating <i>R</i>-factors(gt) <i>etc</i>.
and is not relevant to the choice of reflections for refinement.
<i>R</i>-factors based on <i>F</i>^2^ are statistically about twice as large
as those based on <i>F</i>, and <i>R</i>- factors based on ALL data will be
even larger.
;
_reflns_number_total     3705
_reflns_number_gt     2885
_reflns_threshold_expression     I>2\s(I)
_refine_ls_structure_factor_coef     Fsqd
_refine_ls_matrix_type     full
_refine_ls_R_factor_all     0.0604
_refine_ls_R_factor_gt     0.0427
_refine_ls_wR_factor_gt     0.1197
_refine_ls_wR_factor_ref     0.1393
_refine_ls_goodness_of_fit_ref     1.056
_refine_ls_restrained_S_all     1.056
_refine_ls_number_reflns     3705
_refine_ls_number_parameters     293
_refine_ls_number_restraints     0
_refine_ls_hydrogen_treatment     constr
_refine_ls_weighting_scheme     calc
_refine_ls_weighting_details
         'calc w=1/[\s^2^(Fo^2^)+(0.0831P)^2^+0.2066P] where P=(Fo^2^+2Fc^2^)/3'
_atom_sites_solution_hydrogens     geom
_atom_sites_solution_primary     direct
_atom_sites_solution_secondary     difmap
_refine_ls_shift/su_max     0.001
_refine_ls_shift/su_mean     0.000
_refine_diff_density_max     0.732
_refine_diff_density_min     -0.446
_refine_ls_extinction_method     none
_refine_ls_extinction_coef     ?
loop_
    _atom_type_symbol
    _atom_type_description
    _atom_type_scat_dispersion_real
    _atom_type_scat_dispersion_imag
    _atom_type_scat_source
    'C' 'C' 0.0033 0.0016
                         'International Tables Vol C Tables 4.2.6.8 and 6.1.1.4'
    'H' 'H' 0.0000 0.0000
                         'International Tables Vol C Tables 4.2.6.8 and 6.1.1.4'
    'N' 'N' 0.0061 0.0033
                         'International Tables Vol C Tables 4.2.6.8 and 6.1.1.4'
    'O' 'O' 0.0106 0.0060
                         'International Tables Vol C Tables 4.2.6.8 and 6.1.1.4'
    'Cu' 'Cu' 0.3201 1.2651
                         'International Tables Vol C Tables 4.2.6.8 and 6.1.1.4'
    'Br' 'Br' -0.2901 2.4595
                         'International Tables Vol C Tables 4.2.6.8 and 6.1.1.4'
_computing_data_collection     'APEX2 (Bruker, 2004)'
_computing_cell_refinement     'SAINT-Plus (Bruker, 2001)'
_computing_data_reduction     'SAINT-Plus (Bruker, 2001)'
_computing_structure_solution     'SHELXS97 (Sheldrick, 2008)'
_computing_structure_refinement     'SHELXL97 (Sheldrick, 2008)'
_computing_molecular_graphics     'XP (Sheldrick, 1998)'
_computing_publication_material     'XP (Sheldrick, 1998)'
loop_
    _atom_site_type_symbol
    _atom_site_label
    _atom_site_fract_x
    _atom_site_fract_y
    _atom_site_fract_z
    _atom_site_U_iso_or_equiv
    _atom_site_adp_type
    _atom_site_calc_flag
    _atom_site_refinement_flags
    _atom_site_occupancy
    _atom_site_disorder_assembly
    _atom_site_disorder_group
    Cu Cu1 0.36241(7) -0.01108(4) 0.60230(4) 0.03577(19) Uani d . 1 . .
    Br Br1 0.23295(10) -0.51353(5) 0.16747(4) 0.0761(3) Uani d . 1 . .
    O O1 0.2903(4) 0.1323(3) 0.5995(2) 0.0383(7) Uani d . 1 . .
    O O2 0.2316(5) 0.3501(3) 0.6365(3) 0.0485(8) Uani d . 1 . .
    O O3 0.4745(4) 0.0684(3) 0.7448(2) 0.0405(7) Uani d . 1 . .
    O O4 0.6350(5) 0.2207(3) 0.9307(3) 0.0634(10) Uani d . 1 . .
    O O5 0.1419(5) 0.2035(3) 0.8114(3) 0.0625(10) Uani d . 1 . .
    H H5 0.2014 0.1945 0.7612 0.075 Uiso calc R 1 . .
    N N1 0.4117(5) -0.3542(3) 0.4995(3) 0.0425(9) Uani d . 1 . .
    N N2 0.4290(4) -0.1555(3) 0.6099(3) 0.0332(8) Uani d . 1 . .
    N N3 0.2583(4) -0.0873(3) 0.4554(3) 0.0314(7) Uani d . 1 . .
    C C1 0.3764(5) -0.2447(4) 0.5091(3) 0.0360(9) Uani d . 1 . .
    C C2 0.2886(5) -0.2069(3) 0.4228(3) 0.0334(9) Uani d . 1 . .
    C C3 0.2440(6) -0.2854(4) 0.3183(4) 0.0451(11) Uani d . 1 . .
    H H3 0.1896 -0.2613 0.2603 0.054 Uiso calc R 1 . .
    C C4 0.2859(6) -0.3987(4) 0.3081(4) 0.0450(11) Uani d . 1 . .
    C C5 0.3641(6) -0.4313(4) 0.3988(4) 0.0465(11) Uani d . 1 . .
    H H5A 0.3850 -0.5109 0.3896 0.056 Uiso calc R 1 . .
    C C6 0.1301(5) 0.0772(4) 0.4117(3) 0.0359(9) Uani d . 1 . .
    C C7 0.1961(5) 0.1589(4) 0.5164(3) 0.0342(9) Uani d . 1 . .
    C C8 0.1615(6) 0.2776(4) 0.5331(4) 0.0397(10) Uani d . 1 . .
    C C9 0.0664(6) 0.3116(4) 0.4483(4) 0.0478(12) Uani d . 1 . .
    H H9 0.0452 0.3913 0.4597 0.057 Uiso calc R 1 . .
    C C10 0.0008(6) 0.2296(5) 0.3456(4) 0.0501(12) Uani d . 1 . .
    H H10 -0.0619 0.2564 0.2919 0.060 Uiso calc R 1 . .
    C C11 0.0288(6) 0.1147(4) 0.3262(4) 0.0443(11) Uani d . 1 . .
    H H11 -0.0153 0.0602 0.2598 0.053 Uiso calc R 1 . .
    C C12 0.1635(5) -0.0414(4) 0.3872(3) 0.0366(10) Uani d . 1 . .
    H H12 0.1166 -0.0913 0.3191 0.044 Uiso calc R 1 . .
    C C13 0.2030(8) 0.4705(4) 0.6604(4) 0.0583(14) Uani d . 1 . .
    H H13A 0.2575 0.5096 0.6117 0.087 Uiso calc R 1 . .
    H H13B 0.2576 0.5108 0.7331 0.087 Uiso calc R 1 . .
    H H13C 0.0743 0.4741 0.6527 0.087 Uiso calc R 1 . .
    C C14 0.5858(6) -0.0953(4) 0.7995(3) 0.0379(10) Uani d . 1 . .
    C C15 0.5660(6) 0.0254(4) 0.8168(3) 0.0372(10) Uani d . 1 . .
    C C16 0.6525(6) 0.1045(4) 0.9197(4) 0.0446(11) Uani d . 1 . .
    C C17 0.7470(7) 0.0636(5) 1.0005(4) 0.0547(13) Uani d . 1 . .
    H H17 0.7998 0.1177 1.0657 0.066 Uiso calc R 1 . .
    C C18 0.7609(7) -0.0570(5) 0.9823(4) 0.0546(13) Uani d . 1 . .
    H H18 0.8209 -0.0859 1.0356 0.066 Uiso calc R 1 . .
    C C19 0.6857(7) -0.1340(5) 0.8852(4) 0.0501(12) Uani d . 1 . .
    H H19 0.6988 -0.2152 0.8731 0.060 Uiso calc R 1 . .
    C C20 0.5175(6) -0.1781(4) 0.6964(3) 0.0380(10) Uani d . 1 . .
    H H20 0.5376 -0.2576 0.6890 0.046 Uiso calc R 1 . .
    C C21 0.7138(11) 0.3026(5) 1.0320(5) 0.088(2) Uani d . 1 . .
    H H21A 0.6589 0.2793 1.0888 0.132 Uiso calc R 1 . .
    H H21B 0.6927 0.3831 1.0316 0.132 Uiso calc R 1 . .
    H H21C 0.8428 0.3006 1.0435 0.132 Uiso calc R 1 . .
    C C22 0.2129(10) 0.3101(5) 0.8876(5) 0.0784(18) Uani d . 1 . .
    H H22A 0.2649 0.2925 0.9523 0.118 Uiso calc R 1 . .
    H H22B 0.1175 0.3582 0.9032 0.118 Uiso calc R 1 . .
    H H22C 0.3060 0.3538 0.8604 0.118 Uiso calc R 1 . .
loop_
    _atom_site_aniso_label
    _atom_site_aniso_U_11
    _atom_site_aniso_U_22
    _atom_site_aniso_U_33
    _atom_site_aniso_U_12
    _atom_site_aniso_U_13
    _atom_site_aniso_U_23
    Cu1 0.0395(3) 0.0311(3) 0.0352(3) 0.0046(2) 0.0021(2) 0.0076(2)
    Br1 0.1168(6) 0.0451(3) 0.0517(4) 0.0169(3) -0.0020(3) -0.0105(3)
    O1 0.0485(17) 0.0308(15) 0.0337(15) 0.0054(13) -0.0022(13) 0.0085(12)
    O2 0.066(2) 0.0302(16) 0.0483(19) 0.0142(15) 0.0021(16) 0.0084(14)
    O3 0.0484(17) 0.0341(16) 0.0364(16) 0.0062(13) -0.0035(14) 0.0086(13)
    O4 0.092(3) 0.039(2) 0.047(2) 0.0006(18) -0.0166(19) 0.0059(16)
    O5 0.071(2) 0.062(2) 0.048(2) 0.0059(19) 0.0110(18) 0.0016(18)
    N1 0.045(2) 0.032(2) 0.050(2) 0.0079(16) 0.0042(18) 0.0097(18)
    N2 0.0338(18) 0.0295(18) 0.0352(19) 0.0026(14) 0.0053(15) 0.0074(15)
    N3 0.0306(17) 0.0291(18) 0.0335(18) 0.0022(14) 0.0043(14) 0.0078(15)
    C1 0.032(2) 0.035(2) 0.039(2) 0.0020(18) 0.0081(18) 0.0070(19)
    C2 0.033(2) 0.028(2) 0.036(2) -0.0014(17) 0.0079(18) 0.0032(18)
    C3 0.050(3) 0.038(3) 0.045(3) 0.007(2) 0.002(2) 0.007(2)
    C4 0.054(3) 0.034(2) 0.039(2) 0.006(2) 0.007(2) -0.003(2)
    C5 0.051(3) 0.034(2) 0.054(3) 0.011(2) 0.014(2) 0.006(2)
    C6 0.030(2) 0.043(3) 0.037(2) 0.0034(18) 0.0054(18) 0.017(2)
    C7 0.032(2) 0.034(2) 0.039(2) 0.0039(17) 0.0082(18) 0.0132(19)
    C8 0.038(2) 0.039(2) 0.043(3) 0.0040(19) 0.005(2) 0.014(2)
    C9 0.045(3) 0.048(3) 0.059(3) 0.015(2) 0.009(2) 0.024(2)
    C10 0.047(3) 0.059(3) 0.050(3) 0.015(2) -0.002(2) 0.026(3)
    C11 0.040(2) 0.051(3) 0.041(3) 0.005(2) 0.001(2) 0.015(2)
    C12 0.035(2) 0.040(2) 0.033(2) -0.0013(18) 0.0057(18) 0.0082(19)
    C13 0.077(4) 0.034(3) 0.066(3) 0.015(2) 0.011(3) 0.014(2)
    C14 0.037(2) 0.043(3) 0.036(2) 0.0122(19) 0.0084(19) 0.011(2)
    C15 0.037(2) 0.041(2) 0.035(2) 0.0035(18) 0.0057(18) 0.0137(19)
    C16 0.046(3) 0.045(3) 0.040(3) 0.002(2) 0.000(2) 0.010(2)
    C17 0.053(3) 0.065(3) 0.040(3) 0.001(2) -0.005(2) 0.011(2)
    C18 0.063(3) 0.059(3) 0.042(3) 0.020(3) -0.007(2) 0.017(2)
    C19 0.057(3) 0.052(3) 0.049(3) 0.020(2) 0.006(2) 0.022(2)
    C20 0.040(2) 0.035(2) 0.043(2) 0.0151(19) 0.009(2) 0.014(2)
    C21 0.139(6) 0.042(3) 0.060(4) -0.012(3) -0.032(4) 0.002(3)
    C22 0.104(5) 0.064(4) 0.053(3) 0.016(3) -0.008(3) -0.004(3)
_geom_special_details
;
All e.s.d.'s (except the e.s.d. in the dihedral angle between two l.s. planes)
are estimated using the full covariance matrix. The cell e.s.d.'s are taken
into account individually in the estimation of e.s.d.'s in distances, angles
and torsion angles; correlations between e.s.d.'s in cell parameters are only
used when they are defined by crystal symmetry. An approximate (isotropic)
treatment of cell e.s.d.'s is used for estimating e.s.d.'s involving l.s.
planes.
;
loop_
    _geom_bond_atom_site_label_1
    _geom_bond_atom_site_label_2
    _geom_bond_site_symmetry_2
    _geom_bond_distance
    _geom_bond_publ_flag
    Cu1 O1 . 1.805(3) ?
    Cu1 N2 . 1.814(3) ?
    Cu1 O3 . 1.893(3) ?
    Cu1 N3 . 1.917(3) ?
    Br1 C4 . 1.936(4) ?
    O1 C7 . 1.337(5) ?
    O2 C13 . 1.393(5) ?
    O2 C8 . 1.398(5) ?
    O3 C15 . 1.320(5) ?
    O4 C16 . 1.335(6) ?
    O4 C21 . 1.430(6) ?
    O5 C22 . 1.378(6) ?
    O5 H5 . 0.8200 ?
    N1 C1 . 1.298(5) ?
    N1 C5 . 1.366(6) ?
    N2 C20 . 1.331(5) ?
    N2 C1 . 1.430(5) ?
    N3 C12 . 1.317(5) ?
    N3 C2 . 1.392(5) ?
    C1 C2 . 1.417(6) ?
    C2 C3 . 1.408(6) ?
    C3 C4 . 1.356(6) ?
    C3 H3 . 0.9300 ?
    C4 C5 . 1.405(7) ?
    C5 H5A . 0.9300 ?
    C6 C12 . 1.385(6) ?
    C6 C7 . 1.441(6) ?
    C6 C11 . 1.451(6) ?
    C7 C8 . 1.392(6) ?
    C8 C9 . 1.400(6) ?
    C9 C10 . 1.423(7) ?
    C9 H9 . 0.9300 ?
    C10 C11 . 1.332(6) ?
    C10 H10 . 0.9300 ?
    C11 H11 . 0.9300 ?
    C12 H12 . 0.9300 ?
    C13 H13A . 0.9600 ?
    C13 H13B . 0.9600 ?
    C13 H13C . 0.9600 ?
    C14 C15 . 1.382(6) ?
    C14 C20 . 1.434(6) ?
    C14 C19 . 1.456(6) ?
    C15 C16 . 1.447(6) ?
    C16 C17 . 1.402(6) ?
    C17 C18 . 1.371(7) ?
    C17 H17 . 0.9300 ?
    C18 C19 . 1.364(7) ?
    C18 H18 . 0.9300 ?
    C19 H19 . 0.9300 ?
    C20 H20 . 0.9300 ?
    C21 H21A . 0.9600 ?
    C21 H21B . 0.9600 ?
    C21 H21C . 0.9600 ?
    C22 H22A . 0.9600 ?
    C22 H22B . 0.9600 ?
    C22 H22C . 0.9600 ?
loop_
    _geom_angle_atom_site_label_1
    _geom_angle_atom_site_label_2
    _geom_angle_atom_site_label_3
    _geom_angle_site_symmetry_1
    _geom_angle_site_symmetry_3
    _geom_angle
    _geom_angle_publ_flag
    O1 Cu1 N2 . . 177.45(14) ?
    O1 Cu1 O3 . . 85.51(12) ?
    N2 Cu1 O3 . . 93.31(13) ?
    O1 Cu1 N3 . . 93.72(13) ?
    N2 Cu1 N3 . . 87.57(14) ?
    O3 Cu1 N3 . . 177.17(13) ?
    C7 O1 Cu1 . . 127.0(3) ?
    C13 O2 C8 . . 117.2(4) ?
    C15 O3 Cu1 . . 129.7(3) ?
    C16 O4 C21 . . 116.2(4) ?
    C22 O5 H5 . . 109.5 ?
    C1 N1 C5 . . 115.7(4) ?
    C20 N2 C1 . . 123.0(3) ?
    C20 N2 Cu1 . . 125.7(3) ?
    C1 N2 Cu1 . . 111.3(3) ?
    C12 N3 C2 . . 119.4(3) ?
    C12 N3 Cu1 . . 128.3(3) ?
    C2 N3 Cu1 . . 112.3(3) ?
    N1 C1 C2 . . 123.0(4) ?
    N1 C1 N2 . . 120.0(4) ?
    C2 C1 N2 . . 116.9(4) ?
    N3 C2 C3 . . 127.0(4) ?
    N3 C2 C1 . . 111.8(3) ?
    C3 C2 C1 . . 121.3(4) ?
    C4 C3 C2 . . 115.3(4) ?
    C4 C3 H3 . . 122.4 ?
    C2 C3 H3 . . 122.4 ?
    C3 C4 C5 . . 120.1(4) ?
    C3 C4 Br1 . . 118.7(4) ?
    C5 C4 Br1 . . 121.2(3) ?
    N1 C5 C4 . . 124.5(4) ?
    N1 C5 H5A . . 117.7 ?
    C4 C5 H5A . . 117.7 ?
    C12 C6 C7 . . 121.2(4) ?
    C12 C6 C11 . . 116.5(4) ?
    C7 C6 C11 . . 122.3(4) ?
    O1 C7 C8 . . 116.2(4) ?
    O1 C7 C6 . . 126.3(4) ?
    C8 C7 C6 . . 117.5(4) ?
    C7 C8 O2 . . 113.3(4) ?
    C7 C8 C9 . . 118.9(4) ?
    O2 C8 C9 . . 127.8(4) ?
    C8 C9 C10 . . 123.0(4) ?
    C8 C9 H9 . . 118.5 ?
    C10 C9 H9 . . 118.5 ?
    C11 C10 C9 . . 120.3(4) ?
    C11 C10 H10 . . 119.9 ?
    C9 C10 H10 . . 119.9 ?
    C10 C11 C6 . . 118.1(4) ?
    C10 C11 H11 . . 121.0 ?
    C6 C11 H11 . . 121.0 ?
    N3 C12 C6 . . 123.4(4) ?
    N3 C12 H12 . . 118.3 ?
    C6 C12 H12 . . 118.3 ?
    O2 C13 H13A . . 109.5 ?
    O2 C13 H13B . . 109.5 ?
    H13A C13 H13B . . 109.5 ?
    O2 C13 H13C . . 109.5 ?
    H13A C13 H13C . . 109.5 ?
    H13B C13 H13C . . 109.5 ?
    C15 C14 C20 . . 119.8(4) ?
    C15 C14 C19 . . 118.7(4) ?
    C20 C14 C19 . . 121.3(4) ?
    O3 C15 C14 . . 123.0(4) ?
    O3 C15 C16 . . 120.7(4) ?
    C14 C15 C16 . . 116.2(4) ?
    O4 C16 C17 . . 122.9(4) ?
    O4 C16 C15 . . 113.8(4) ?
    C17 C16 C15 . . 123.3(4) ?
    C18 C17 C16 . . 119.3(5) ?
    C18 C17 H17 . . 120.3 ?
    C16 C17 H17 . . 120.3 ?
    C19 C18 C17 . . 119.1(4) ?
    C19 C18 H18 . . 120.4 ?
    C17 C18 H18 . . 120.4 ?
    C18 C19 C14 . . 123.2(4) ?
    C18 C19 H19 . . 118.4 ?
    C14 C19 H19 . . 118.4 ?
    N2 C20 C14 . . 128.2(4) ?
    N2 C20 H20 . . 115.9 ?
    C14 C20 H20 . . 115.9 ?
    O4 C21 H21A . . 109.5 ?
    O4 C21 H21B . . 109.5 ?
    H21A C21 H21B . . 109.5 ?
    O4 C21 H21C . . 109.5 ?
    H21A C21 H21C . . 109.5 ?
    H21B C21 H21C . . 109.5 ?
    O5 C22 H22A . . 109.5 ?
    O5 C22 H22B . . 109.5 ?
    H22A C22 H22B . . 109.5 ?
    O5 C22 H22C . . 109.5 ?
    H22A C22 H22C . . 109.5 ?
    H22B C22 H22C . . 109.5 ?
loop_
    _geom_hbond_atom_site_label_D
    _geom_hbond_atom_site_label_H
    _geom_hbond_atom_site_label_A
    _geom_hbond_site_symmetry_A
    _geom_hbond_distance_DH
    _geom_hbond_distance_HA
    _geom_hbond_distance_DA
    _geom_hbond_angle_DHA
    O5 H5 O1 . 0.82 2.24 3.033(5) 163.2
    O5 H5 O3 . 0.82 2.63 3.165(5) 124.1
data_global
_journal_date_recd_electronic     2009-01-22
_journal_date_accepted     2009-01-27
_journal_name_full     'Acta Crystallographica, Section E'
_journal_year     2009
_journal_volume     65
_journal_issue      3
_journal_page_first     m343
_journal_page_last     m343
_journal_paper_category     QM
_journal_coeditor_code     CV2514
_publ_contact_author_name     'Zhen jia'
_publ_contact_author_address
;
Department of Chemistry
Dezhou University
Dezhou 253023
People's Republic of China
;
_publ_contact_author_email     dzxyjz@126.com
_publ_contact_author_Phone     '?'
_publ_section_title
;\
{6,6'-Dimethoxy-2,2'-[6-bromopyridine-2,3-diylbis(nitrilomethylidyne)]\
diphenolato}copper(II) methanol solvate
;
loop_
    _publ_author_name
    _publ_author_address
    'Zhen Jia'
;
Department of Chemistry
Dezhou University
Dezhou 253023
People's Republic of China
;
