# Supplementary material for: {6,6′-Dimeth­oxy-2,2′-[6-bromo­pyridine-2,3-diylbis(nitrilo­methyl­idyne)]­diphenol­ato}­copper(II) methanol solvate
Source: Acta Crystallogr Sect E Struct Rep Online. 2009 Feb 28;65(Pt 3):m343. doi: 10.1107/S1600536809003316 (PMC2968687; doi:10.1107/S1600536809003316)
Supplement: Supplementary file 2 [file e-65-0m343-Isup2.hkl]

# 
# h,k,l, Fc-squared, Fo-squared, sigma(Fo-squared) and status flag 
# 
data_I
_shelx_title ' test in P-1' 
_shelx_refln_list_code          4 
_shelx_F_calc_maximum      303.96 
_exptl_crystal_F_000       554.00 
_reflns_d_resolution_high  0.8408 
 
loop_ 
 _symmetry_equiv_pos_as_xyz 
 'x, y, z' 
 '-x, -y, -z' 
 
_cell_length_a     7.4520 
_cell_length_b    11.5402 
_cell_length_c    12.9432 
_cell_angle_alpha 104.345 
_cell_angle_beta   96.467 
_cell_angle_gamma  96.531 
 
_shelx_F_squared_multiplier     1.000 
 
loop_ 
 _refln_index_h 
 _refln_index_k 
 _refln_index_l 
 _refln_F_squared_calc 
 _refln_F_squared_meas 
 _refln_F_squared_sigma 
 _refln_observed_status 
   1   0   0     4336.12     2128.54     47.79 o 
   2   0   0    15123.45    17088.74    360.66 o 
   3   0   0      544.50      557.84     10.96 o 
   4   0   0       27.17       30.29      3.68 o 
   5   0   0      663.02      642.47     14.55 o 
   6   0   0        1.91        1.20      5.09 o 
   7   0   0       86.99      105.56     16.17 o 
   8   0   0      143.69      108.11     19.44 o 
  -8   1   0       35.63       42.43     14.35 o 
  -7   1   0       51.87       39.15     12.81 o 
  -6   1   0      226.28      216.78     23.67 o 
  -5   1   0        0.00        0.41      1.84 o 
  -4   1   0     3248.90     3177.72     43.97 o 
  -3   1   0      664.93      670.13     12.13 o 
  -2   1   0    17134.78    18363.52    267.81 o 
  -1   1   0     3540.98     3671.12     80.76 o 
   0   1   0     5439.20     5830.91    125.64 o 
   1   1   0     4192.58     4404.71     95.39 o 
   2   1   0      642.27      722.89     14.16 o 
   3   1   0     1810.23     1672.10     30.02 o 
   4   1   0     1253.18     1150.45     23.68 o 
   5   1   0       34.93       51.89      4.94 o 
   6   1   0      391.16      330.17     20.03 o 
   7   1   0      139.77      150.71     18.81 o 
   8   1   0       74.04       75.31     17.72 o 
  -8   2   0      172.24      151.80     19.35 o 
  -7   2   0      134.88      155.85     23.08 o 
  -6   2   0      168.21      152.88     10.79 o 
  -5   2   0      182.95      194.03     10.37 o 
  -4   2   0        0.29        9.79      2.62 o 
  -3   2   0      566.47      518.69     22.26 o 
  -2   2   0     3919.36     4294.79     66.61 o 
  -1   2   0     1609.45     1696.11     41.06 o 
   0   2   0     5405.16     5583.08    120.10 o 
   1   2   0     1322.64     1457.33     24.58 o 
   2   2   0     1374.93     1501.75     26.19 o 
   3   2   0        2.42        6.88      2.54 o 
   4   2   0       65.05       60.65      4.99 o 
   5   2   0      225.81      237.93     16.81 o 
   6   2   0       61.28       74.32      9.24 o 
   7   2   0      350.33      369.11     26.62 o 
   8   2   0       29.42       16.90     13.45 o 
  -8   3   0       58.02       82.13     16.26 o 
  -7   3   0      162.69      148.24     15.40 o 
  -6   3   0       16.66       36.05     11.72 o 
  -5   3   0      434.63      401.13     14.40 o 
  -4   3   0     2380.72     2269.73     41.87 o 
  -3   3   0      400.36      301.91     16.81 o 
  -2   3   0      820.19      848.60     17.28 o 
  -1   3   0      131.63       79.49      6.45 o 
   0   3   0      270.46      350.89      8.93 o 
   1   3   0     1259.09     1341.35     25.76 o 
   2   3   0      804.98      844.87     16.75 o 
   3   3   0     1224.27     1227.12     23.70 o 
   4   3   0     1566.40     1537.65     29.81 o 
   5   3   0       24.42       38.06      9.81 o 
   6   3   0       30.47       23.71     11.08 o 
   7   3   0       98.41      114.38     19.08 o 
   8   3   0       48.71       69.23     18.53 o 
  -8   4   0      227.43      221.55     15.68 o 
  -7   4   0      308.40      324.25     16.60 o 
  -6   4   0        5.50        4.10      6.11 o 
  -5   4   0      737.85      737.88     30.71 o 
  -4   4   0      155.28      172.06      9.15 o 
  -3   4   0      941.99     1026.12     22.01 o 
  -2   4   0     1813.68     1713.52     24.88 o 
  -1   4   0     1099.05      862.25    102.38 o 
   0   4   0     4764.95     4642.39     73.99 o 
   1   4   0      325.71      408.83     10.76 o 
   2   4   0      797.48      761.91     16.29 o 
   3   4   0       68.93      125.96      5.99 o 
   4   4   0      455.10      481.40     24.44 o 
   5   4   0      214.01      237.02     18.99 o 
   6   4   0      145.54      134.36     16.81 o 
   7   4   0      248.39      223.25     16.81 o 
  -8   5   0       51.45       60.74     11.04 o 
  -7   5   0       63.45       77.10     32.57 o 
  -6   5   0      124.84      114.13     10.30 o 
  -5   5   0      192.86      178.88     21.98 o 
  -4   5   0     5705.48     5484.59     89.33 o 
  -3   5   0     1545.79     1714.38     26.18 o 
  -2   5   0     4614.01     4897.15     79.79 o 
  -1   5   0     4281.04     4597.58    106.38 o 
   0   5   0      841.54     1164.26     23.75 o 
   1   5   0      175.49      180.38      7.64 o 
   2   5   0      297.60      335.92     10.25 o 
   3   5   0      839.89      824.71     32.89 o 
   4   5   0      684.83      603.50     29.07 o 
   5   5   0       49.72       48.42     12.17 o 
   6   5   0      456.78      430.07     28.71 o 
   7   5   0       33.30       59.14     17.81 o 
  -8   6   0       43.16        8.63     13.63 o 
  -7   6   0      347.53      384.10     18.70 o 
  -6   6   0      103.40      102.97      9.98 o 
  -5   6   0      337.70      353.06     15.90 o 
  -4   6   0       36.41       30.39      5.87 o 
  -3   6   0       28.56       18.93      4.15 o 
  -2   6   0      273.28      272.37     10.75 o 
  -1   6   0     4011.06     4575.54     76.27 o 
   0   6   0     2925.22     2775.03     49.54 o 
   1   6   0      663.81      843.20     19.77 o 
   2   6   0     1804.66     1821.21     49.60 o 
   3   6   0        6.65       -0.55      7.90 o 
   4   6   0        2.91        1.64      9.36 o 
   5   6   0       76.48       49.51     13.72 o 
   6   6   0       25.49       37.07     15.81 o 
   7   6   0       63.91       76.95     19.53 o 
  -8   7   0       64.85       18.62     14.99 o 
  -7   7   0      129.93      128.28     19.90 o 
  -6   7   0      307.99      335.87     33.84 o 
  -5   7   0      188.27      171.40     11.39 o 
  -4   7   0     1798.81     1708.65     55.51 o 
  -3   7   0       16.10       12.78      4.73 o 
  -2   7   0     1602.40     1611.00     33.86 o 
  -1   7   0        0.21        8.04      4.46 o 
   0   7   0      256.39      312.65     12.26 o 
   1   7   0     1062.10     1138.54     25.69 o 
   2   7   0       22.22       15.99      8.63 o 
   3   7   0     2112.84     2217.84     68.59 o 
   4   7   0      457.08      445.15     30.34 o 
   5   7   0       31.12       18.44     13.08 o 
   6   7   0       50.00       61.87     18.26 o 
  -7   8   0        3.11       -1.00     12.99 o 
  -6   8   0       40.01       50.15     14.08 o 
  -5   8   0      118.01      116.74     16.90 o 
  -4   8   0        3.46       -7.09      7.81 o 
  -3   8   0      985.90     1016.67     39.25 o 
  -2   8   0      436.84      470.02     16.64 o 
  -1   8   0     1993.40     2091.45     42.43 o 
   0   8   0     1207.17     1324.71     30.30 o 
   1   8   0      201.85      191.81     10.87 o 
   2   8   0      351.64      344.85     23.44 o 
   3   8   0      539.68      639.92     34.25 o 
   4   8   0      274.82      309.70     26.44 o 
   5   8   0      136.95      141.99     22.08 o 
   6   8   0       30.03       50.06     18.17 o 
  -7   9   0       37.16       49.15     17.08 o 
  -6   9   0       24.57       42.70     14.90 o 
  -5   9   0      379.87      354.67     27.80 o 
  -4   9   0      571.78      576.15     30.98 o 
  -3   9   0       70.41       62.50     13.54 o 
  -2   9   0      758.13      708.28     29.66 o 
  -1   9   0       16.96       18.80      9.04 o 
   0   9   0        7.75        4.31      5.78 o 
   1   9   0      672.98      673.27     33.43 o 
   2   9   0        0.17       -5.81      9.63 o 
   3   9   0     3788.80     3943.30    111.20 o 
   4   9   0      673.28      717.69     40.79 o 
   5   9   0       62.70       85.49     21.89 o 
  -6  10   0       66.05       48.06     16.44 o 
  -5  10   0       55.91       41.06     14.26 o 
  -4  10   0       69.93       74.13     15.35 o 
  -3  10   0      101.34      110.83     15.90 o 
  -2  10   0       35.76       40.96      8.04 o 
  -1  10   0      908.60      874.31     25.73 o 
   0  10   0      632.00      640.11     32.89 o 
   1  10   0      430.72      381.28     26.44 o 
   2  10   0      463.33      463.68     30.52 o 
   3  10   0      289.19      315.33     28.71 o 
   4  10   0       82.05      102.29     22.80 o 
  -5  11   0      169.05      213.13     24.17 o 
  -4  11   0      419.22      465.59     30.89 o 
  -3  11   0       27.53       16.81     12.90 o 
  -2  11   0      448.38      525.09     29.80 o 
  -1  11   0       89.45       86.96     20.71 o 
   0  11   0        0.44       -9.81      9.63 o 
   1  11   0       77.05       91.85     17.08 o 
   2  11   0       16.55       23.44     14.26 o 
   3  11   0       35.03       54.51     19.17 o 
  -4  12   0       14.23       -8.45     13.26 o 
  -3  12   0       26.08       27.25     14.81 o 
  -2  12   0       36.55       41.52     14.26 o 
  -1  12   0      868.59      912.47     42.70 o 
   0  12   0      169.05      169.79     21.80 o 
   1  12   0       71.91       64.50     18.17 o 
   2  12   0       50.93       67.59     18.90 o 
  -3  13   0       12.18        7.09     13.45 o 
  -1  13   0       14.72      -17.53     11.99 o 
   0  13   0       19.61        1.91     14.26 o 
  -1 -13   1      330.06      330.77     29.71 o 
   0 -13   1       95.65      110.83     20.71 o 
   2 -13   1      295.65      307.79     27.07 o 
   3 -13   1        8.56        5.63     13.45 o 
  -2 -12   1      375.70      411.90     33.52 o 
  -1 -12   1        4.34       15.81     13.17 o 
   0 -12   1      138.18      120.74     18.99 o 
   1 -12   1        3.96       13.82     11.22 o 
   2 -12   1       88.46       86.12     16.72 o 
   3 -12   1      225.34      269.00     24.35 o 
   4 -12   1       95.26       99.30     18.44 o 
   5 -12   1      313.92      292.71     28.25 o 
  -4 -11   1        4.15       -7.18     15.35 o 
  -3 -11   1       66.15       61.32     19.35 o 
  -2 -11   1       29.06       33.16     15.35 o 
  -1 -11   1      318.48      326.14     26.44 o 
   0 -11   1       46.64       32.98     13.26 o 
   1 -11   1      915.16      972.25     44.83 o 
   2 -11   1       10.03        4.00      9.63 o 
   3 -11   1      139.48      116.28     18.08 o 
   4 -11   1       56.00       82.76     16.99 o 
   5 -11   1       47.82       25.71     14.54 o 
   6 -11   1       93.47       74.59     19.35 o 
  -4 -10   1        7.26       15.17     16.44 o 
  -3 -10   1      352.12      347.13     28.16 o 
  -2 -10   1      140.10      154.08     19.53 o 
  -1 -10   1       65.74       58.78     13.90 o 
   0 -10   1        2.75        0.22      5.97 o 
   1 -10   1       73.17       67.83      9.02 o 
   2 -10   1        7.44       -0.73      9.36 o 
   3 -10   1      396.88      366.57     25.89 o 
   4 -10   1       14.31       15.53     12.26 o 
   5 -10   1      630.87      638.11     36.07 o 
   6 -10   1       84.45      106.20     19.90 o 
  -5  -9   1       96.39      123.28     23.17 o 
  -4  -9   1        0.39       11.36     13.63 o 
  -3  -9   1      104.46       91.21     16.99 o 
  -2  -9   1       90.60       99.20     16.17 o 
  -1  -9   1      905.29      898.80     24.37 o 
   0  -9   1        3.85        6.09      7.63 o 
   1  -9   1     1422.44     1359.54     31.89 o 
   2  -9   1      175.64      175.44     22.80 o 
   3  -9   1      128.08      149.99     17.26 o 
   4  -9   1        0.35        1.73      9.18 o 
   5  -9   1      124.69      108.29     17.08 o 
   6  -9   1      294.09      347.03     28.98 o 
   7  -9   1       10.36        9.27     13.35 o 
  -6  -8   1       42.40       58.60     20.26 o 
  -5  -8   1      141.47       93.94     18.62 o 
  -4  -8   1      105.51      120.55     18.17 o 
  -3  -8   1     1018.33      985.14     41.88 o 
  -2  -8   1     1140.54     1086.16     41.97 o 
  -1  -8   1       64.54       65.32      7.24 o 
   0  -8   1      337.74      400.62     19.76 o 
   1  -8   1        8.75        6.89      4.82 o 
   2  -8   1      470.08      481.43     16.50 o 
   3  -8   1      297.70      285.26     20.44 o 
   4  -8   1      234.28      213.94     19.17 o 
   5  -8   1     1489.03     1464.04     35.37 o 
   6  -8   1      168.69      164.07     13.24 o 
   7  -8   1       22.82       38.06     14.63 o 
  -6  -7   1      143.61      142.99     21.62 o 
  -5  -7   1        3.83       -6.45     11.36 o 
  -4  -7   1      106.19      126.10     16.99 o 
  -3  -7   1        6.14       22.98      9.90 o 
  -2  -7   1      399.00      396.73     22.30 o 
  -1  -7   1     1720.01     1677.40     52.19 o 
   0  -7   1      604.68      644.01     37.07 o 
   1  -7   1     2422.41     2356.66     63.32 o 
   2  -7   1      633.77      602.21     17.49 o 
   3  -7   1      143.65      116.37     14.17 o 
   4  -7   1      290.96      233.51     12.40 o 
   5  -7   1      850.82      787.98     31.93 o 
   6  -7   1       60.51       70.18      9.62 o 
   7  -7   1        0.09       -6.56      6.95 o 
   8  -7   1        1.45       12.90     15.26 o 
  -7  -6   1        9.26        4.63     13.35 o 
  -6  -6   1       56.66       56.87     16.17 o 
  -5  -6   1      285.63      328.23     25.71 o 
  -4  -6   1       10.25        0.09      8.27 o 
  -3  -6   1      777.54      680.08     30.52 o 
  -2  -6   1      419.65      394.98     17.76 o 
  -1  -6   1       11.32       26.78      4.39 o 
   0  -6   1     1622.86     1750.46     33.96 o 
   1  -6   1     2633.96     2910.29    258.50 o 
   2  -6   1     1088.44     1046.52     41.34 o 
   3  -6   1      694.17      649.55     18.35 o 
   4  -6   1      978.25      995.07     27.53 o 
   5  -6   1     1414.89     1423.42     32.79 o 
   6  -6   1      140.92      149.16     11.54 o 
   7  -6   1       14.12       12.63     11.90 o 
   8  -6   1       99.21       97.63     12.67 o 
  -7  -5   1      167.25      155.71     20.53 o 
  -6  -5   1      848.83      897.38     40.70 o 
  -5  -5   1       18.42        1.73     10.08 o 
  -4  -5   1       18.32       19.99      9.90 o 
  -3  -5   1       33.71       49.81     14.13 o 
  -2  -5   1       12.33        7.31      3.14 o 
  -1  -5   1      728.58      647.87     15.73 o 
   0  -5   1     2058.33     2234.76     39.92 o 
   1  -5   1    16425.36    17628.70    266.01 o 
   2  -5   1       16.05        8.92      3.18 o 
   3  -5   1     1281.76     1385.46     34.29 o 
   4  -5   1      318.51      351.09     13.34 o 
   5  -5   1      153.64      143.70      9.84 o 
   6  -5   1      369.05      358.56     16.18 o 
   7  -5   1        0.71       -1.03      6.84 o 
   8  -5   1       62.75       67.43     11.38 o 
  -8  -4   1        5.36       21.17     16.17 o 
  -7  -4   1      107.42      104.02     17.17 o 
  -6  -4   1      807.33      828.80     37.43 o 
  -5  -4   1      508.72      471.68     25.71 o 
  -4  -4   1        0.18        0.36      7.45 o 
  -3  -4   1     1551.38     1526.86     29.65 o 
  -2  -4   1      197.46      168.06     14.63 o 
  -1  -4   1     2753.42     3104.03     51.55 o 
   0  -4   1       97.24       98.74      8.04 o 
   1  -4   1       17.07       14.22      8.09 o 
   2  -4   1     2723.56     2653.31     44.98 o 
   3  -4   1     1050.61     1108.28     26.35 o 
   4  -4   1      525.99      558.53     16.34 o 
   5  -4   1     1297.31     1243.28     87.39 o 
   6  -4   1        4.75        6.43      5.65 o 
   7  -4   1      218.25      200.72     13.67 o 
   8  -4   1       89.89       94.75     17.08 o 
  -8  -3   1        0.08       -0.73     13.72 o 
  -7  -3   1      242.59      214.70     14.96 o 
  -6  -3   1      763.40      791.00     34.70 o 
  -5  -3   1        6.65       15.35      8.09 o 
  -4  -3   1      282.57      281.33     10.54 o 
  -3  -3   1       15.16       12.45      3.24 o 
  -2  -3   1     1407.25     1444.55     26.62 o 
  -1  -3   1     2096.59     2377.40     39.71 o 
   0  -3   1     2124.07     2131.66     35.65 o 
   1  -3   1    11495.60    11541.27    247.56 o 
   2  -3   1     2207.53     2256.96     73.86 o 
   3  -3   1     1434.75     1444.44     28.15 o 
   4  -3   1      346.82      336.50     12.26 o 
   5  -3   1       41.71       55.00     12.58 o 
   6  -3   1      179.23      184.47     11.81 o 
   7  -3   1      112.74      139.78     12.01 o 
   8  -3   1      221.80      249.83     23.62 o 
  -8  -2   1        0.46        2.00     12.63 o 
  -7  -2   1       88.58       70.95     15.63 o 
  -6  -2   1      464.82      457.23     24.35 o 
  -5  -2   1      425.07      431.48     14.06 o 
  -4  -2   1      474.89      485.19     15.17 o 
  -3  -2   1     1961.04     1940.08     34.93 o 
  -2  -2   1     1074.81      966.27     18.76 o 
  -1  -2   1     4175.20     4666.20     72.42 o 
   0  -2   1     1040.77     1283.39     31.07 o 
   1  -2   1      348.36      457.05     13.63 o 
   2  -2   1     1491.23     1480.49     26.44 o 
   3  -2   1       49.07       35.84      4.36 o 
   4  -2   1     4941.18     5074.62     66.28 o 
   5  -2   1       32.32       21.80      5.58 o 
   6  -2   1      143.81      145.81     16.17 o 
   7  -2   1      145.16      140.81     17.90 o 
   8  -2   1      121.35      115.10     18.81 o 
  -8  -1   1       12.47       -0.64     13.08 o 
  -7  -1   1      319.72      281.99     22.89 o 
  -6  -1   1      245.50      263.44     13.50 o 
  -5  -1   1        1.08       -5.20      3.59 o 
  -4  -1   1      176.54      140.06      7.57 o 
  -3  -1   1      235.26      325.38      9.89 o 
  -2  -1   1    17974.16    19919.52    419.53 o 
  -1  -1   1     2324.87     2373.01     53.15 o 
   0  -1   1     6517.34     7342.60    156.98 o 
   1  -1   1     2852.14     3136.12     69.59 o 
   2  -1   1      535.90      561.16     17.81 o 
   3  -1   1      169.09      158.07      8.27 o 
   4  -1   1       78.22       76.88      4.65 o 
   5  -1   1        0.52        0.86      4.30 o 
   6  -1   1       10.76       11.05      5.85 o 
   7  -1   1       13.84       -5.00     10.27 o 
   8  -1   1      156.99      171.06     21.98 o 
  -8   0   1        0.41       21.71     13.35 o 
  -7   0   1        6.99       15.72     10.54 o 
  -6   0   1      196.02      166.92      8.32 o 
  -5   0   1      233.56      220.61      8.38 o 
  -4   0   1     1013.72      951.19     36.84 o 
  -3   0   1     2878.79     2835.42     67.77 o 
  -2   0   1      501.90      553.98     17.44 o 
  -1   0   1     2702.33     3137.30     69.95 o 
   1   0   1      744.28     1055.91     24.62 o 
   2   0   1     1213.37     1114.80     16.48 o 
   3   0   1       36.62       52.26      3.43 o 
   4   0   1     1199.76     1100.93     23.59 o 
   5   0   1     1221.95     1222.36     22.09 o 
   6   0   1       10.48        3.27      8.45 o 
   7   0   1       28.41       25.26     13.45 o 
   8   0   1      125.90      107.93     19.80 o 
  -8   1   1        6.93        9.54     12.36 o 
  -7   1   1       30.42       27.62     11.45 o 
  -6   1   1      519.96      532.03     18.11 o 
  -5   1   1       15.18       14.27      3.73 o 
  -4   1   1        1.94        1.15      4.41 o 
  -3   1   1        5.93        3.41      2.62 o 
  -2   1   1      745.72      943.97     17.77 o 
  -1   1   1     2329.29     2781.55     62.96 o 
   0   1   1      889.33      879.12     20.89 o 
   1   1   1     3291.29     3553.75     79.49 o 
   2   1   1      789.15      841.85     15.70 o 
   3   1   1     1963.71     2166.63     37.16 o 
   4   1   1      389.74      392.82     11.84 o 
   5   1   1      237.93      253.83     12.03 o 
   6   1   1       12.56       15.44      9.54 o 
   7   1   1       60.69       95.57     17.44 o 
   8   1   1      223.47      216.22     24.62 o 
  -8   2   1        3.39       17.17     12.81 o 
  -7   2   1       38.22       59.94     19.99 o 
  -6   2   1      482.08      494.22     30.25 o 
  -5   2   1      218.09      212.89     20.80 o 
  -4   2   1      656.53      624.92     23.62 o 
  -3   2   1     6015.54     5822.10     90.43 o 
  -2   2   1     1680.58     1620.76     22.57 o 
  -1   2   1     4678.47     4969.68    109.65 o 
   0   2   1      638.17      674.08     13.18 o 
   1   2   1       35.86       75.49      6.54 o 
   2   2   1     3631.71     3739.80     87.67 o 
   3   2   1       77.83       75.67      4.09 o 
   4   2   1     3337.45     3317.24     55.64 o 
   5   2   1      757.19      658.31     30.66 o 
   6   2   1       13.72       15.61      7.38 o 
   7   2   1      124.16      126.82     19.26 o 
   8   2   1      179.17      134.36     21.80 o 
  -8   3   1        1.47        4.33      8.06 o 
  -7   3   1      288.91      337.00     16.24 o 
  -6   3   1      159.82      187.08     11.56 o 
  -5   3   1      413.07      354.95     35.61 o 
  -4   3   1      952.96      951.51     21.93 o 
  -3   3   1       14.53       18.89      2.64 o 
  -2   3   1     2220.15     2214.75     30.27 o 
  -1   3   1     1950.57     2031.41     77.95 o 
   0   3   1     2973.21     2948.33     59.96 o 
   1   3   1     1559.28     1607.39     27.85 o 
   2   3   1      128.18      130.09     10.36 o 
   3   3   1     1493.02     1496.07     44.51 o 
   4   3   1     1911.79     1983.28     57.42 o 
   5   3   1      338.84      341.13     21.17 o 
   6   3   1      101.22       88.99     10.65 o 
   7   3   1       88.16      107.38     18.81 o 
   8   3   1      211.04      192.78     25.07 o 
  -8   4   1       70.93       68.95     16.72 o 
  -7   4   1       48.21       52.18      8.85 o 
  -6   4   1      411.68      407.52     16.17 o 
  -5   4   1      527.77      579.60     18.02 o 
  -4   4   1     1589.63     1426.54     29.29 o 
  -3   4   1     9509.53     9875.55    122.37 o 
  -2   4   1        6.81       12.77      3.27 o 
  -1   4   1      268.85      238.65     11.67 o 
   0   4   1      539.58      728.72     16.17 o 
   1   4   1      161.37      224.64      7.52 o 
   2   4   1      710.12      654.10     13.56 o 
   3   4   1       98.83      113.92     12.72 o 
   4   4   1     5803.74     6269.88    150.62 o 
   5   4   1      410.75      440.24     27.16 o 
   6   4   1      289.84      296.80     24.26 o 
   7   4   1      121.70      107.47     13.10 o 
  -8   5   1      129.81      131.36     20.62 o 
  -7   5   1      474.69      545.63     32.25 o 
  -6   5   1       57.62       72.71      8.56 o 
  -5   5   1      220.32      194.88     10.96 o 
  -4   5   1      133.11      147.83      8.60 o 
  -3   5   1     2604.70     2974.27     41.50 o 
  -2   5   1     2985.18     3213.09     84.76 o 
  -1   5   1       10.93        7.32      3.36 o 
   0   5   1     2848.65     2693.46     47.29 o 
   1   5   1      998.51      915.10     19.86 o 
   2   5   1     1878.89     2049.21     36.43 o 
   3   5   1      379.27      392.37     23.08 o 
   4   5   1        1.21        4.18      9.81 o 
   5   5   1      152.28      183.06     19.35 o 
   6   5   1        0.94       13.45     12.63 o 
   7   5   1       42.24       45.85     11.88 o 
  -8   6   1        3.50        0.91     13.08 o 
  -7   6   1      528.02      557.62     34.52 o 
  -6   6   1      218.54      212.85     21.44 o 
  -5   6   1        2.82        4.18      5.44 o 
  -4   6   1      751.28      720.54     19.67 o 
  -3   6   1     1806.75     1755.12     35.51 o 
  -2   6   1       17.01       29.12      6.50 o 
  -1   6   1     1149.19     1038.21     23.83 o 
   0   6   1       55.14       91.75      6.57 o 
   1   6   1      441.37      448.03     13.52 o 
   2   6   1      938.67     1086.98     39.88 o 
   3   6   1      214.44      235.75     19.08 o 
   4   6   1      626.77      632.38     32.70 o 
   5   6   1      136.25      154.08     19.71 o 
   6   6   1        2.13      -16.22     10.81 o 
   7   6   1       43.91       45.06     18.17 o 
  -8   7   1       67.05       40.25     15.99 o 
  -7   7   1      614.30      603.22     36.61 o 
  -6   7   1       59.34       72.59     16.08 o 
  -5   7   1       84.83       79.85     14.44 o 
  -4   7   1       43.23       49.60     11.54 o 
  -3   7   1      114.04      125.75      9.45 o 
  -2   7   1     1578.15     1024.30     34.43 o 
  -1   7   1       92.04       96.59      7.80 o 
   0   7   1     2928.72     2920.92     53.35 o 
   1   7   1     1370.74     1352.85     29.00 o 
   2   7   1      399.03      450.42     25.89 o 
   3   7   1      501.53      522.01     29.62 o 
   4   7   1       96.91       74.04     15.53 o 
   5   7   1        4.35       21.80     15.08 o 
   6   7   1        0.40       33.98     17.17 o 
  -7   8   1      140.57      113.01     20.44 o 
  -6   8   1       45.87       40.34     14.99 o 
  -5   8   1        0.59      -10.90      8.45 o 
  -4   8   1      528.54      493.12     28.80 o 
  -3   8   1      654.89      680.08     21.03 o 
  -2   8   1       69.32       68.68     11.45 o 
  -1   8   1      932.71      883.09     23.73 o 
   0   8   1       65.86       61.62      7.34 o 
   1   8   1      274.44      287.08     21.53 o 
   2   8   1       74.81       85.49     15.44 o 
   3   8   1      348.11      358.21     27.71 o 
   4   8   1      405.52      403.09     29.98 o 
   5   8   1       15.26       16.99     15.81 o 
  -7   9   1      206.48      190.51     25.16 o 
  -6   9   1        8.97      -12.72     11.54 o 
  -5   9   1      175.68      187.69     20.89 o 
  -4   9   1        3.64       13.72     10.27 o 
  -3   9   1       42.69       52.33     12.26 o 
  -2   9   1      196.25      188.30     38.06 o 
  -1   9   1       20.21        0.49      7.63 o 
   0   9   1     1596.13     1597.31     36.22 o 
   1   9   1      455.93      439.88     26.98 o 
   2   9   1      713.92      728.05     37.16 o 
   3   9   1     1417.37     1472.26     57.60 o 
   4   9   1        1.32      -10.27     14.26 o 
   5   9   1        3.83       10.27     17.26 o 
  -6  10   1       60.06       35.07     15.72 o 
  -5  10   1       62.65       45.97     14.63 o 
  -4  10   1       63.46       97.66     16.53 o 
  -3  10   1      640.31      609.95     33.07 o 
  -2  10   1      207.19      229.99     14.00 o 
  -1  10   1      221.05      240.85     14.39 o 
   0  10   1      128.50       90.39     15.90 o 
   1  10   1       80.00       83.31     16.35 o 
   2  10   1       95.60       90.85     17.53 o 
   3  10   1      141.56      154.89     21.89 o 
   4  10   1       64.40       95.66     21.98 o 
  -5  11   1       76.82       42.15     16.26 o 
  -4  11   1        3.35       -1.73     11.45 o 
  -3  11   1       80.40      112.83     17.99 o 
  -2  11   1      473.51      412.88     19.59 o 
  -1  11   1       59.49       48.33     14.63 o 
   0  11   1      934.14      971.79     44.42 o 
   1  11   1      126.42      152.44     21.17 o 
   2  11   1       65.83       44.06     17.44 o 
   3  11   1        2.36       11.90     14.81 o 
  -4  12   1      341.38      400.27     30.62 o 
  -3  12   1       59.44       74.95     17.90 o 
  -2  12   1      203.05      198.23     20.89 o 
  -1  12   1      334.11      376.74     29.80 o 
   0  12   1       18.96       17.26     14.35 o 
   1  12   1       80.37       85.03     19.44 o 
   2  12   1       30.33       12.36     17.81 o 
  -1  13   1       72.78       87.03     19.17 o 
  -1 -13   2      254.73      256.28     26.53 o 
   0 -13   2        1.48        2.73     12.45 o 
   2 -13   2       10.13      -16.90     11.27 o 
   3 -13   2      219.87      232.66     24.98 o 
  -3 -12   2        1.52       10.90     15.90 o 
  -2 -12   2        1.70       13.26     14.99 o 
  -1 -12   2      276.44      283.62     25.53 o 
   0 -12   2      220.49      222.39     22.44 o 
   1 -12   2        7.86       22.71     11.81 o 
   2 -12   2      414.04      437.79     29.25 o 
   3 -12   2       97.64       94.66     17.53 o 
   4 -12   2       36.62       37.07     16.62 o 
   5 -12   2       47.33       73.31     18.71 o 
  -4 -11   2      127.63      148.53     25.16 o 
  -3 -11   2       31.35       19.44     14.72 o 
  -2 -11   2      190.90      209.95     22.44 o 
  -1 -11   2      262.65      245.56     22.08 o 
   0 -11   2       16.33       13.26      7.67 o 
   1 -11   2        2.22       -2.27      8.99 o 
   2 -11   2      146.55      126.82     17.53 o 
   3 -11   2      269.93      257.46     23.17 o 
   4 -11   2      158.60      184.33     21.98 o 
   5 -11   2      194.31      175.97     23.08 o 
   6 -11   2      333.08      314.78     29.98 o 
  -5 -10   2     1016.11     1059.18     53.24 o 
  -4 -10   2        7.67        1.82     14.63 o 
  -3 -10   2       83.12       82.76     17.99 o 
  -2 -10   2        0.95        2.18     11.63 o 
  -1 -10   2       73.94       72.22     14.90 o 
   0 -10   2     1083.63     1000.43     27.21 o 
   1 -10   2       27.93       19.82     14.35 o 
   2 -10   2      956.15      945.90     39.25 o 
   3 -10   2      120.14      137.00     18.08 o 
   4 -10   2       76.36      106.47     16.99 o 
   5 -10   2       28.06       29.71     14.63 o 
   6 -10   2       62.93       52.69     16.53 o 
  -5  -9   2      460.85      436.79     33.07 o 
  -4  -9   2      235.92      242.11     24.26 o 
  -3  -9   2       14.42       16.35     11.81 o 
  -2  -9   2     1326.75     1305.47     49.06 o 
  -1  -9   2      238.06      249.74     13.21 o 
   0  -9   2      517.14      568.40     18.96 o 
   1  -9   2       86.55       94.93     12.81 o 
   2  -9   2        0.64       -2.63      7.36 o 
   3  -9   2      777.51      768.47     35.52 o 
   4  -9   2       96.79      108.93     16.81 o 
   5  -9   2      134.54      127.28     18.17 o 
   6  -9   2      223.08      242.54     16.04 o 
   7  -9   2        0.14       -5.58      8.65 o 
  -6  -8   2      275.15      265.64     28.07 o 
  -5  -8   2      390.74      432.89     31.61 o 
  -4  -8   2        9.72       -3.82     11.81 o 
  -3  -8   2       25.53       24.98     11.45 o 
  -2  -8   2       36.57       24.55      5.98 o 
  -1  -8   2      518.89      483.51     17.40 o 
   0  -8   2      777.09      764.47     24.57 o 
   1  -8   2      827.31      556.35     23.44 o 
   2  -8   2     2772.53     2794.52     52.00 o 
   3  -8   2        0.47        1.82      7.81 o 
   4  -8   2     1070.46     1051.64     42.61 o 
   5  -8   2       44.37       50.14      9.05 o 
   6  -8   2      111.33      117.05     11.62 o 
   7  -8   2       35.55       35.45     12.04 o 
  -6  -7   2        9.93        6.63     14.44 o 
  -5  -7   2      168.57      198.50     22.17 o 
  -4  -7   2      305.94      267.00     22.26 o 
  -3  -7   2        0.97        1.18      8.90 o 
  -2  -7   2     1028.40      987.70     23.95 o 
  -1  -7   2     1099.38     1138.56     25.99 o 
   0  -7   2      411.89      394.53     13.77 o 
   1  -7   2      185.35      289.25     16.26 o 
   2  -7   2       22.24       17.46      6.63 o 
   3  -7   2     1577.99     1466.36     48.15 o 
   4  -7   2       15.57       14.51      6.95 o 
   5  -7   2     1251.88     1184.77     30.23 o 
   6  -7   2      314.91      312.56     16.32 o 
   7  -7   2       79.00       80.79     11.54 o 
   8  -7   2        2.39       -5.21      9.03 o 
  -7  -6   2        2.04      -18.71     12.54 o 
  -6  -6   2      105.14      160.53     20.62 o 
  -5  -6   2      141.26      167.61     18.99 o 
  -4  -6   2        7.38        8.18      9.54 o 
  -3  -6   2        0.15       -1.40      7.54 o 
  -2  -6   2      163.17      207.17      9.49 o 
  -1  -6   2     5599.84     5894.93     95.77 o 
   0  -6   2     2620.89     2655.99     47.44 o 
   1  -6   2     4749.07     5174.69     84.48 o 
   2  -6   2     5354.80     5439.90    128.32 o 
   3  -6   2        3.80        2.43      5.77 o 
   4  -6   2       21.89       23.65      6.72 o 
   5  -6   2       55.67       51.85      7.98 o 
   6  -6   2      102.01      110.54     11.54 o 
   7  -6   2       92.81      105.96     12.26 o 
   8  -6   2       31.35       46.26     14.81 o 
  -7  -5   2       52.13       45.06     15.26 o 
  -6  -5   2      185.17      179.60     20.17 o 
  -5  -5   2       13.93       18.17     10.27 o 
  -4  -5   2      369.88      429.43     24.62 o 
  -3  -5   2      177.05      181.22      9.21 o 
  -2  -5   2     1528.52     1435.02     32.34 o 
  -1  -5   2        1.20        5.75      2.97 o 
   0  -5   2      184.24      181.52      7.90 o 
   1  -5   2      311.69      383.55     12.26 o 
   2  -5   2     1101.14     1121.19     40.70 o 
   3  -5   2     2462.04     2408.83     44.26 o 
   4  -5   2       21.28       34.83      9.18 o 
   5  -5   2     1582.01     1522.59     34.07 o 
   6  -5   2      712.78      727.30     24.12 o 
   7  -5   2        8.29        3.68     10.27 o 
   8  -5   2       40.38       37.25     13.54 o 
  -8  -4   2       12.66       18.17     15.99 o 
  -7  -4   2        6.51        0.36     11.08 o 
  -6  -4   2      647.18      624.21     31.61 o 
  -5  -4   2       61.88       46.88     11.54 o 
  -4  -4   2      110.46      102.33      8.90 o 
  -3  -4   2        5.18       -0.64      3.41 o 
  -2  -4   2       19.44       10.52      3.34 o 
  -1  -4   2      808.21      756.52     16.98 o 
   0  -4   2     1397.03     1552.88     28.42 o 
   1  -4   2     3100.69     3086.17     50.81 o 
   2  -4   2     6644.47     6609.25    102.49 o 
   3  -4   2        2.55        3.41      3.27 o 
   4  -4   2      234.63      221.04     10.75 o 
   5  -4   2       37.48       31.34      6.42 o 
   6  -4   2      219.42      229.50     15.44 o 
   7  -4   2       81.14      104.05     11.21 o 
   8  -4   2       82.86      109.74     17.35 o 
  -8  -3   2        1.96        0.36     13.72 o 
  -7  -3   2       19.15       27.89     12.08 o 
  -6  -3   2      119.01      121.10     14.72 o 
  -5  -3   2       89.06       72.20      7.09 o 
  -4  -3   2      195.36      199.40      9.65 o 
  -3  -3   2     1151.48     1212.69     25.21 o 
  -2  -3   2     4592.41     4533.96     73.32 o 
  -1  -3   2      255.63      330.68     13.35 o 
   0  -3   2    10426.32    10607.86    508.88 o 
   1  -3   2     1543.31     1669.81     29.32 o 
   2  -3   2        4.86        6.52      2.62 o 
   3  -3   2     2600.04     2308.25     67.86 o 
   4  -3   2      114.04       94.38      7.25 o 
   5  -3   2      867.97      799.18     26.39 o 
   6  -3   2      357.05      332.92     15.47 o 
   7  -3   2        6.38        2.00     10.72 o 
   8  -3   2       86.47       99.20     18.62 o 
  -8  -2   2       31.62       19.99     14.81 o 
  -7  -2   2        8.81        8.13      7.19 o 
  -6  -2   2      256.44      220.21     17.72 o 
  -5  -2   2      133.09      131.79      8.47 o 
  -4  -2   2       52.75       70.16      6.15 o 
  -3  -2   2        6.86        0.86      2.95 o 
  -2  -2   2     1249.58     1289.03     33.70 o 
  -1  -2   2    14442.83    15389.81    325.87 o 
   0  -2   2     7606.68     8510.17    182.87 o 
   1  -2   2     6378.55     6539.66     98.35 o 
   2  -2   2      838.29      785.35     16.73 o 
   3  -2   2      453.49      450.86     12.75 o 
   4  -2   2       75.24       63.64     12.90 o 
   5  -2   2      465.80      518.74     25.16 o 
   6  -2   2      151.09      170.79     11.47 o 
   7  -2   2       41.37       32.80     12.90 o 
   8  -2   2       84.03       66.68     17.17 o 
  -8  -1   2        1.22        2.63     11.54 o 
  -7  -1   2       66.07       64.77     13.90 o 
  -6  -1   2        4.62       -4.14      4.00 o 
  -5  -1   2     1207.08     1126.49     25.82 o 
  -4  -1   2     2636.69       -0.64      1.36 o 
  -3  -1   2     7780.84     8197.47    179.69 o 
  -2  -1   2    92394.48    90824.27   1909.15 o 
  -1  -1   2      726.54      801.54     21.89 o 
   0  -1   2     2603.31     2764.65     62.14 o 
   1  -1   2      214.57      201.95      7.95 o 
   2  -1   2        2.29        2.48      1.96 o 
   3  -1   2     4098.57     4143.26     54.19 o 
   4  -1   2       24.25       36.37      3.83 o 
   5  -1   2      755.20      721.87     20.13 o 
   6  -1   2      369.71      354.12     24.35 o 
   7  -1   2        0.69       -1.09     10.45 o 
   8  -1   2       72.42       63.23     17.90 o 
  -8   0   2       57.67       49.15     14.81 o 
  -7   0   2       85.96       74.59     13.35 o 
  -6   0   2      571.36      550.51     14.57 o 
  -5   0   2        7.86        6.05      3.54 o 
  -4   0   2     1671.84     1733.36     48.24 o 
  -3   0   2      939.00      906.83     28.34 o 
  -2   0   2    14857.56    16621.42    353.21 o 
  -1   0   2     5798.72     6370.20     97.51 o 
   0   0   2     1192.52     1046.65     25.71 o 
   1   0   2     9561.94    10095.47    148.62 o 
   2   0   2     2204.17     2312.98     31.23 o 
   3   0   2     1884.44     2101.37     30.10 o 
   4   0   2      669.01      667.73     13.80 o 
   5   0   2      143.84      137.70      9.12 o 
   6   0   2      474.14      503.38     28.98 o 
   7   0   2        0.90      -11.17     11.08 o 
   8   0   2      141.34      162.25     22.26 o 
  -8   1   2        0.85       -9.45     10.45 o 
  -7   1   2       23.94       34.39      7.74 o 
  -6   1   2      181.51      178.22     11.05 o 
  -5   1   2      390.80      354.42     15.90 o 
  -4   1   2      678.05      653.03     16.78 o 
  -3   1   2     2634.80     2526.24     42.63 o 
  -2   1   2     8718.55     8970.67    195.23 o 
  -1   1   2        8.73       12.32      2.33 o 
   0   1   2     2982.73     3301.31     52.37 o 
   1   1   2     2444.95     2825.00     58.05 o 
   2   1   2     1146.61     1056.84     16.18 o 
   3   1   2     1098.85     1041.06     17.25 o 
   4   1   2     1026.93     1050.77     18.63 o 
   5   1   2     1696.16     1579.69     34.55 o 
   6   1   2       82.05       79.95     14.26 o 
   7   1   2      118.56      109.20     18.26 o 
   8   1   2      168.29      156.07     22.53 o 
  -8   2   2        4.79       -2.46      7.52 o 
  -7   2   2      184.19      171.33     12.42 o 
  -6   2   2      908.93      901.09     24.44 o 
  -5   2   2        0.09       -3.45      3.75 o 
  -4   2   2      545.90      509.85     17.03 o 
  -3   2   2      375.93      465.93     16.58 o 
  -2   2   2        2.90        0.04      1.04 o 
  -1   2   2     7221.95     7925.92    121.92 o 
   0   2   2        4.54       12.92      2.31 o 
   1   2   2     5173.76     5231.00     81.54 o 
   2   2   2     1386.72     1348.53     38.34 o 
   3   2   2      701.60      729.50     26.80 o 
   4   2   2       70.89       51.78      6.84 o 
   5   2   2      130.74      126.78     10.49 o 
   6   2   2      202.15      221.63     27.39 o 
   7   2   2        0.12        0.73     11.36 o 
   8   2   2      308.87      344.76     30.25 o 
  -8   3   2        0.92       -4.09     11.90 o 
  -7   3   2       70.87       81.17     13.85 o 
  -6   3   2       80.77       74.14      8.25 o 
  -5   3   2     1442.28     1340.86     29.23 o 
  -4   3   2       70.56       73.60      5.95 o 
  -3   3   2     2490.40     2462.19     34.32 o 
  -1   3   2     1686.34     2160.12     38.06 o 
   0   3   2      282.97      298.20      9.08 o 
   1   3   2     2070.26     2760.07     45.64 o 
   2   3   2     1601.69     1536.13     44.24 o 
   3   3   2     1630.90     1714.73     50.60 o 
   4   3   2      890.73      932.00     34.61 o 
   5   3   2     1292.82     1169.74     42.43 o 
   6   3   2       44.56       22.45      8.51 o 
   7   3   2        8.65       -4.91     12.63 o 
  -8   4   2       15.37       21.44     13.54 o 
  -7   4   2      252.43      327.50     24.53 o 
  -6   4   2     1137.74     1060.86     46.15 o 
  -5   4   2      291.80      319.34     12.92 o 
  -4   4   2      821.00      843.45     19.90 o 
  -3   4   2     1488.22     1522.07     23.52 o 
  -2   4   2       55.16       98.48      9.72 o 
  -1   4   2     1965.24     2122.17     38.54 o 
   0   4   2        0.28        3.30      2.88 o 
   1   4   2     4347.82     4364.54     70.55 o 
   2   4   2       34.70       18.62      6.90 o 
   3   4   2      607.02      643.10     28.44 o 
   4   4   2      428.34      436.16     25.26 o 
   5   4   2       89.71      106.11     15.72 o 
   6   4   2       90.46      130.19     20.17 o 
   7   4   2        9.80        3.82     13.90 o 
  -8   5   2        6.97       -3.18     11.81 o 
  -7   5   2      107.17      122.46     18.71 o 
  -6   5   2      151.73      120.01     16.72 o 
  -5   5   2      105.14      105.60      8.38 o 
  -4   5   2        3.87        7.53      3.19 o 
  -3   5   2     6249.68     6537.17    106.46 o 
  -2   5   2      773.83      566.18     61.73 o 
  -1   5   2     2896.72     3239.37     56.32 o 
   0   5   2      178.63      168.59      8.01 o 
   1   5   2       65.20       94.66     18.81 o 
   2   5   2      456.85      381.56     21.53 o 
   3   5   2      238.31      269.36     19.35 o 
   4   5   2      230.64      223.21     19.08 o 
   5   5   2      380.33      419.62     26.80 o 
   6   5   2       22.29        8.54     12.90 o 
   7   5   2       18.13       28.21     10.84 o 
  -8   6   2       31.47       47.24     17.26 o 
  -7   6   2      150.36      165.43     20.53 o 
  -6   6   2      462.94      459.96     29.16 o 
  -5   6   2       85.57       69.86     13.90 o 
  -4   6   2      355.57      299.25     21.62 o 
  -3   6   2       44.83       54.70      6.63 o 
  -2   6   2      147.18      136.62      9.18 o 
  -1   6   2     1466.81     1404.94     34.07 o 
   0   6   2      949.28      953.29     22.48 o 
   1   6   2     5047.51     5179.13    123.60 o 
   2   6   2      494.06      484.58     25.35 o 
   3   6   2      766.25      758.84     34.52 o 
   4   6   2      130.38      120.19     16.44 o 
   5   6   2        3.97       -2.27     10.54 o 
   6   6   2       28.47       38.52     16.35 o 
  -7   7   2       20.71       15.81     14.26 o 
  -6   7   2       44.29       50.87     15.08 o 
  -5   7   2      646.90      633.38     33.89 o 
  -4   7   2        1.11        7.18      8.54 o 
  -3   7   2     2002.36     1982.68     41.36 o 
  -2   7   2      374.28      371.16     14.84 o 
  -1   7   2     1074.75     1081.61     26.25 o 
   0   7   2      385.87      362.99     13.90 o 
   1   7   2       37.24       33.89     11.17 o 
   2   7   2      846.12      885.76     37.61 o 
   3   7   2      743.53      765.84     36.52 o 
   4   7   2      313.42      351.03     26.16 o 
   5   7   2      178.75      180.42     21.89 o 
   6   7   2        6.83       18.81     15.63 o 
  -7   8   2      195.14      210.95     25.26 o 
  -6   8   2       87.60       91.03     17.26 o 
  -5   8   2       78.79       51.69     14.17 o 
  -4   8   2      206.52      205.13     19.26 o 
  -3   8   2      229.47      206.44     14.13 o 
  -2   8   2      148.92      175.53     11.21 o 
  -1   8   2     2392.83     2525.67     50.05 o 
   0   8   2      330.91      339.46     14.33 o 
   1   8   2     9128.62     9504.12    222.76 o 
   2   8   2      435.31      441.24     28.34 o 
   3   8   2      138.41      168.88     19.90 o 
   4   8   2       24.21       33.16     15.81 o 
   5   8   2       50.34       63.32     18.62 o 
  -7   9   2        8.35       -2.27     15.99 o 
  -6   9   2        7.23       11.63     14.54 o 
  -5   9   2      228.99      233.75     23.08 o 
  -4   9   2       26.89       23.53     11.72 o 
  -3   9   2     1517.62     1465.18     35.98 o 
  -2   9   2       49.63       57.15      8.77 o 
  -1   9   2     1049.37     1056.32     32.70 o 
   0   9   2       55.01       80.67     14.72 o 
   1   9   2      601.56      650.55     35.25 o 
   2   9   2      688.82      728.50     38.25 o 
   3   9   2      136.99      139.00     21.35 o 
   4   9   2      222.44      251.74     26.44 o 
  -6  10   2       79.76       82.58     20.35 o 
  -5  10   2       47.31       61.87     17.35 o 
  -4  10   2       37.30       49.87     14.63 o 
  -3  10   2       55.48       53.15     13.99 o 
  -2  10   2      236.50      254.30     15.06 o 
  -1  10   2      117.89      137.41     24.48 o 
   0  10   2      258.36      247.10     22.35 o 
   1  10   2      186.89      196.32     22.71 o 
   2  10   2        9.70      -14.99     11.72 o 
   3  10   2       68.51       92.21     21.08 o 
   4  10   2        0.50      -13.26     16.81 o 
  -5  11   2       10.52       12.72     15.26 o 
  -4  11   2      209.22      237.84     24.98 o 
  -3  11   2     1002.74     1055.73     46.42 o 
  -2  11   2       38.86       43.38     10.08 o 
  -1  11   2      240.54      209.67     22.44 o 
   0  11   2       10.47       -1.54     12.72 o 
   1  11   2        4.91       -6.18     13.45 o 
   2  11   2      140.65      152.62     23.71 o 
   3  11   2        8.41        4.27     16.99 o 
  -4  12   2      105.49       79.85     19.62 o 
  -3  12   2        0.34       18.62     13.35 o 
  -1  12   2       73.75       74.77     17.72 o 
   0  12   2      202.29      160.98     23.08 o 
   1  12   2      235.29      256.73     27.34 o 
  -1 -13   3       42.33       36.16     15.72 o 
   0 -13   3      232.68      306.24     26.44 o 
   1 -13   3      111.25      141.18     19.44 o 
   2 -13   3      166.13      171.25     21.17 o 
   3 -13   3      356.50      327.68     28.53 o 
  -3 -12   3       60.63       85.94     21.08 o 
  -2 -12   3      127.53      130.64     21.35 o 
  -1 -12   3      460.24      436.88     31.34 o 
   0 -12   3       39.76       15.88      8.85 o 
   1 -12   3      101.60       97.93     16.44 o 
   2 -12   3        4.65        7.99     10.72 o 
   3 -12   3       65.01       33.16     14.99 o 
   4 -12   3      329.70      322.69     28.07 o 
   5 -12   3       20.19       19.35     14.35 o 
  -4 -11   3       15.89       -0.64     14.81 o 
  -3 -11   3       18.50        8.36     13.35 o 
  -2 -11   3        7.73        4.72     12.45 o 
  -1 -11   3       13.32        7.99     11.54 o 
   0 -11   3      163.62      206.75     27.57 o 
   1 -11   3      214.06      201.04     19.08 o 
   2 -11   3      342.06      360.48     25.89 o 
   3 -11   3      681.59      744.22     38.06 o 
   4 -11   3       11.44       -0.27     11.45 o 
   5 -11   3       31.05       21.08     14.26 o 
   6 -11   3       42.51       51.33     17.72 o 
  -5 -10   3       56.24       78.13     21.44 o 
  -4 -10   3       79.22       87.03     19.62 o 
  -3 -10   3      252.29      226.75     23.08 o 
  -2 -10   3      146.53      146.99     18.71 o 
  -1 -10   3      537.70      559.46     20.19 o 
   0 -10   3       19.15       21.48      6.99 o 
   1 -10   3       17.59       15.75      6.09 o 
   2 -10   3       52.70       45.97     12.45 o 
   3 -10   3      235.54      242.92     21.80 o 
   4 -10   3      597.18      665.36     35.88 o 
   5 -10   3        0.55       -6.09     11.27 o 
   6 -10   3      240.55      277.54     27.71 o 
  -5  -9   3      244.03      271.72     27.62 o 
  -4  -9   3       60.93       87.94     18.53 o 
  -3  -9   3       10.29       24.80     12.54 o 
  -2  -9   3        0.46       -4.41      5.56 o 
  -1  -9   3      117.19      125.30      9.87 o 
   0  -9   3      641.59      655.58     20.49 o 
   1  -9   3       57.25       49.70      7.49 o 
   2  -9   3      597.83      659.09     30.89 o 
   3  -9   3     1442.20     1474.81     51.96 o 
   4  -9   3       77.78       53.78     13.81 o 
   5  -9   3      102.66       85.67     16.90 o 
   6  -9   3      162.58      143.77     14.02 o 
   7  -9   3      155.08      181.98     15.90 o 
  -6  -8   3        0.29      -15.53     14.63 o 
  -5  -8   3       51.99       51.60     16.99 o 
  -4  -8   3      292.66      355.67     28.07 o 
  -3  -8   3      329.82      330.41     23.89 o 
  -2  -8   3      410.83      441.45     16.14 o 
  -1  -8   3      954.24      843.17     44.29 o 
   0  -8   3      111.91       99.76      8.03 o 
   1  -8   3       36.05       25.28      5.48 o 
   2  -8   3       28.45       19.62      8.54 o 
   3  -8   3     1900.72     1948.75     61.05 o 
   4  -8   3      252.53      228.21     19.99 o 
   5  -8   3        1.57        9.13      7.72 o 
   6  -8   3       26.34       19.02      8.81 o 
   7  -8   3       55.03       69.49     11.63 o 
  -7  -7   3       25.10       16.17     16.17 o 
  -6  -7   3        0.42      -10.27     11.99 o 
  -5  -7   3      145.65      145.81     19.71 o 
  -4  -7   3      136.00      185.15     19.80 o 
  -3  -7   3       61.15       73.19      8.04 o 
  -2  -7   3      221.49      254.87     11.92 o 
  -1  -7   3     2219.41     2536.03     47.73 o 
   0  -7   3     2804.26     2648.26     48.88 o 
   1  -7   3       85.80       69.45      6.44 o 
   2  -7   3     2176.39     2092.83     54.24 o 
   3  -7   3     1838.18     1739.81     54.60 o 
   4  -7   3      187.97      200.08     12.01 o 
   5  -7   3       14.11       17.49      7.33 o 
   6  -7   3      264.16      252.96     15.25 o 
   7  -7   3       33.94       55.23     13.58 o 
  -7  -6   3        4.69       21.89     15.35 o 
  -6  -6   3        0.13      -12.26     11.17 o 
  -5  -6   3        5.06        6.81     10.08 o 
  -4  -6   3      263.99      262.00     20.71 o 
  -3  -6   3      102.27      102.69     13.26 o 
  -2  -6   3     2903.26     3099.53     55.67 o 
  -1  -6   3     7916.22     8288.40    131.38 o 
   0  -6   3       57.68       69.19      5.97 o 
   1  -6   3     1189.28     1250.64     26.07 o 
   2  -6   3      353.71      411.53     12.21 o 
   3  -6   3      267.22      274.99     12.23 o 
   4  -6   3     1794.25     1796.18     45.38 o 
   5  -6   3        0.66        9.16      5.88 o 
   6  -6   3      438.61      443.34     18.70 o 
   7  -6   3      161.89      167.34     14.16 o 
   8  -6   3        1.99       -5.88      9.72 o 
  -7  -5   3       74.17       59.78     15.90 o 
  -6  -5   3       52.44       57.78     14.44 o 
  -5  -5   3      212.18      219.21     19.53 o 
  -4  -5   3        0.87       -3.43      4.43 o 
  -3  -5   3      441.50      461.25     15.09 o 
  -2  -5   3       30.02       30.83      4.79 o 
  -1  -5   3      212.08      213.84     16.49 o 
   0  -5   3     3210.48     3143.71     53.70 o 
   1  -5   3      856.12      921.71     20.80 o 
   2  -5   3     3457.80     3441.54     58.91 o 
   3  -5   3     1347.16     1370.96     38.70 o 
   4  -5   3      565.80      538.86     17.22 o 
   5  -5   3      150.95      150.12     10.51 o 
   6  -5   3       88.86      100.40     10.13 o 
   7  -5   3      112.92      131.56     12.57 o 
   8  -5   3        0.56       16.53     13.45 o 
  -7  -4   3       29.52       10.08     11.45 o 
  -6  -4   3       27.20       40.70     12.17 o 
  -5  -4   3      129.09      137.12     13.04 o 
  -4  -4   3      714.61      697.82     19.41 o 
  -3  -4   3      283.42      298.75     11.59 o 
  -2  -4   3     4089.29     4096.88     68.56 o 
  -1  -4   3     4309.60     4230.90     69.54 o 
   0  -4   3       15.70       15.34      3.00 o 
   1  -4   3        2.23        3.37      2.31 o 
   2  -4   3      200.09      255.90      9.81 o 
   3  -4   3     1531.22     1400.92     29.04 o 
   4  -4   3      849.28      786.82     20.96 o 
   5  -4   3      614.10      657.12     25.76 o 
   6  -4   3      754.41      830.79     25.02 o 
   7  -4   3      188.59      182.46     13.84 o 
   8  -4   3       10.17        5.81     13.54 o 
  -8  -3   3      105.35      126.19     20.89 o 
  -7  -3   3       31.89       27.16     11.90 o 
  -6  -3   3       96.95       62.87     12.63 o 
  -5  -3   3      412.38      410.98     15.18 o 
  -4  -3   3       28.00       27.19      5.81 o 
  -3  -3   3      162.89      157.80     10.99 o 
  -2  -3   3     1854.60     2142.89     53.78 o 
  -1  -3   3     3428.98     3275.57     76.31 o 
   0  -3   3     4580.39     4816.88    108.74 o 
   1  -3   3     2290.24     2305.90     40.15 o 
   2  -3   3     8871.88     8843.39    134.29 o 
   3  -3   3       80.86      132.29      7.71 o 
   4  -3   3      428.78      441.20     14.61 o 
   5  -3   3      406.28      414.20     15.80 o 
   7  -3   3      191.29      216.85     21.80 o 
   8  -3   3        4.80       -3.18     13.17 o 
  -8  -2   3       58.13       54.42     16.35 o 
  -7  -2   3       20.56       21.94      7.72 o 
  -6  -2   3        5.58        7.39      5.61 o 
  -5  -2   3      254.23      235.16     22.67 o 
  -4  -2   3     8219.45     6958.52    508.65 o 
  -3  -2   3      271.36      264.55     13.72 o 
  -2  -2   3     4733.06     4879.29    110.47 o 
  -1  -2   3      449.54      422.17     15.53 o 
   0  -2   3      171.33      219.85     10.45 o 
   1  -2   3      188.93      175.05     10.72 o 
   2  -2   3      147.47      145.50      6.64 o 
   3  -2   3       14.44       17.11      9.68 o 
   4  -2   3      220.14      206.86     10.05 o 
   5  -2   3       56.95       40.37      6.49 o 
   6  -2   3      793.06      838.61     36.79 o 
   7  -2   3       82.48       97.84     17.44 o 
   8  -2   3        0.94      -16.53     11.99 o 
  -8  -1   3      121.86      115.28     18.26 o 
  -7  -1   3        2.50        1.00     10.08 o 
  -6  -1   3      633.53      548.93     18.15 o 
  -5  -1   3      412.35      416.62     20.89 o 
  -4  -1   3       42.09       50.24      8.18 o 
  -3  -1   3     1963.82     2201.22     56.42 o 
  -2  -1   3     6573.88     6846.80    286.85 o 
   0  -1   3     2315.38     2264.79     37.64 o 
   1  -1   3      143.50      177.17     13.29 o 
   2  -1   3     6128.77     5931.25     74.61 o 
   3  -1   3     1062.09     1052.48     17.61 o 
   4  -1   3      390.10      427.79     11.48 o 
   5  -1   3       15.33        5.71      4.79 o 
   6  -1   3      303.50      355.85     24.98 o 
   7  -1   3      164.90      208.22     22.98 o 
   8  -1   3        1.71      -15.08     12.90 o 
  -8   0   3      107.93      122.82     18.17 o 
  -7   0   3        0.59        6.87      6.26 o 
  -6   0   3       24.71       27.86     10.67 o 
  -5   0   3        0.79       -0.09      4.08 o 
  -4   0   3      156.87      221.85     14.72 o 
  -3   0   3      837.12      916.01     29.62 o 
  -2   0   3     4059.34     4177.59     96.30 o 
  -1   0   3      686.81      668.14     15.72 o 
   0   0   3      107.09      146.06      5.43 o 
   1   0   3      561.99      702.60     12.18 o 
   2   0   3      174.73      159.82      5.28 o 
   3   0   3     1124.94     1037.29     17.65 o 
   4   0   3       14.26       14.26      3.27 o 
   5   0   3      289.00      314.97     21.17 o 
   6   0   3      700.78      708.42     35.25 o 
   7   0   3       41.85       48.88     15.81 o 
   8   0   3       11.25       -2.54     14.99 o 
  -7   1   3       41.62       45.05      8.56 o 
  -6   1   3      295.16      280.74     13.44 o 
  -5   1   3     1244.86     1240.79     27.82 o 
  -4   1   3       82.14       86.39      6.28 o 
  -3   1   3      292.94      259.90     11.90 o 
  -2   1   3      352.05      487.26     19.90 o 
  -1   1   3     1934.48     1781.56     31.83 o 
   0   1   3     6851.11     7695.98    118.35 o 
   1   1   3     1203.51     1199.47     17.99 o 
   2   1   3     7010.92     7189.19     89.89 o 
   3   1   3      894.65      961.35     16.57 o 
   4   1   3      477.94      464.84     15.63 o 
   5   1   3      123.15      105.87      9.33 o 
   6   1   3      274.36      282.26     22.98 o 
   7   1   3       81.33      107.74     19.80 o 
   8   1   3        5.41      -16.53     11.81 o 
  -8   2   3       10.45       32.98     14.26 o 
  -7   2   3        8.74       34.25     11.36 o 
  -6   2   3       58.61       72.51     13.54 o 
  -5   2   3      437.33      411.93     14.27 o 
  -4   2   3     1682.31     1610.16     31.11 o 
  -3   2   3      122.44      110.30     10.88 o 
  -2   2   3     3135.16     3097.65     52.96 o 
  -1   2   3       51.09       28.47      3.69 o 
   0   2   3      350.13      388.52     10.44 o 
   1   2   3      424.78      415.83     17.17 o 
   2   2   3     1802.94     2050.78     54.60 o 
   3   2   3     3337.73     3404.72     59.60 o 
   4   2   3      654.65      598.74     28.48 o 
   5   2   3     1000.14      980.25     26.83 o 
   6   2   3      673.91      620.48     33.25 o 
   7   2   3       45.36       65.05     16.72 o 
  -8   3   3      162.39      139.00     19.80 o 
  -7   3   3        9.59        2.00     10.36 o 
  -6   3   3      692.01      594.05     30.07 o 
  -5   3   3     1972.39     1912.11     37.54 o 
  -4   3   3        4.02        1.42      3.28 o 
  -3   3   3        5.04        6.55      2.53 o 
  -2   3   3      732.83      907.08     24.12 o 
  -1   3   3      466.11      519.00     14.00 o 
   0   3   3     2782.50     2921.87     49.64 o 
   1   3   3     4018.84     4258.16     68.69 o 
   2   3   3    17146.46    18699.45    403.72 o 
   3   3   3       65.87       50.69      9.72 o 
   4   3   3      789.38      796.36     32.43 o 
   5   3   3      255.22      226.25     13.77 o 
   6   3   3      100.31      132.19     12.48 o 
   7   3   3      159.24      181.06     23.44 o 
  -8   4   3       27.74       46.88     15.44 o 
  -7   4   3       36.10       41.88     14.08 o 
  -6   4   3      154.88      158.62     17.90 o 
  -5   4   3     1487.62     1472.17     50.06 o 
  -4   4   3     1299.23     1353.10     22.50 o 
  -2   4   3     2662.64     2592.10     47.41 o 
  -1   4   3       58.44      104.21      6.67 o 
   0   4   3     2691.36     3043.27     78.45 o 
   1   4   3       45.93       40.88      6.09 o 
   2   4   3       38.12       19.08      8.36 o 
   3   4   3      598.32      566.34     26.98 o 
   4   4   3        6.21       -1.36      8.54 o 
   5   4   3      240.54      251.30     15.06 o 
   6   4   3      209.37      170.45     14.22 o 
   7   4   3        1.89       16.26     15.08 o 
  -8   5   3       36.40       33.98     16.08 o 
  -7   5   3       13.68        4.00     11.17 o 
  -6   5   3      320.17      287.89     22.80 o 
  -5   5   3      318.44      323.78     23.26 o 
  -4   5   3        5.54        2.77      6.36 o 
  -3   5   3       16.01       -0.02      4.77 o 
  -2   5   3        3.00       14.08      4.56 o 
  -1   5   3     1317.10     1259.73     27.46 o 
   0   5   3      868.62      930.84     34.34 o 
   1   5   3      725.53      670.94     17.03 o 
   2   5   3     1806.96     1748.35     54.96 o 
   3   5   3       86.11       74.04     12.90 o 
   4   5   3       67.79       50.06     12.54 o 
   5   5   3        1.89        3.82     10.08 o 
   6   5   3       42.66       64.82     11.42 o 
  -8   6   3       16.30       13.81     14.72 o 
  -7   6   3        0.79      -14.44      9.99 o 
  -6   6   3       24.10       44.51     14.17 o 
  -5   6   3      337.23      369.66     25.07 o 
  -4   6   3      822.57      822.51     23.09 o 
  -2   6   3     3033.26     2841.31     53.50 o 
  -1   6   3      627.90      635.97     18.60 o 
   0   6   3     1409.41     1341.98     29.28 o 
   1   6   3       53.93       43.24      9.99 o 
   2   6   3       29.79       28.44     11.17 o 
   3   6   3      566.70      630.20     32.89 o 
   4   6   3        2.74       21.17     12.26 o 
   5   6   3      481.49      552.08     32.98 o 
   6   6   3       48.85       35.87     11.22 o 
  -7   7   3       27.96       35.79     16.08 o 
  -6   7   3      256.85      267.27     24.07 o 
  -5   7   3      141.16      141.45     17.81 o 
  -4   7   3      101.50       84.03     13.90 o 
  -3   7   3       88.06       81.31     12.45 o 
  -2   7   3       14.62       11.89      5.65 o 
  -1   7   3     2731.85     2805.10     53.44 o 
   0   7   3      334.42      334.42     13.60 o 
   1   7   3     2776.85     2596.31     75.68 o 
   2   7   3     1154.67     1198.54     46.24 o 
   3   7   3       45.77       67.95     15.17 o 
   4   7   3      138.21      105.29     19.08 o 
   5   7   3       53.32       59.69     18.26 o 
  -7   8   3       31.99       41.88     16.08 o 
  -6   8   3        3.13      -16.49     10.99 o 
  -5   8   3       52.23       63.96     15.63 o 
  -4   8   3      279.56      298.25     23.71 o 
  -3   8   3      443.23      233.39     17.72 o 
  -2   8   3     2140.77     2041.15     44.00 o 
  -1   8   3       15.55       19.86      6.61 o 
   0   8   3     1455.85     1430.38     50.87 o 
   1   8   3     1752.16     1836.29     61.96 o 
   2   8   3       10.22        3.09     10.72 o 
   3   8   3        9.23       13.35     13.35 o 
   4   8   3        0.07        4.81     14.44 o 
   5   8   3      158.44      167.07     23.89 o 
  -6   9   3       35.79       40.06     16.81 o 
  -5   9   3       73.70       73.13     16.62 o 
  -4   9   3      133.39      119.55     17.90 o 
  -3   9   3       15.42        7.10      6.84 o 
  -2   9   3       59.75       38.07      8.16 o 
  -1   9   3       47.79       46.21      8.30 o 
   0   9   3       52.08       53.42     14.63 o 
   1   9   3      708.59      643.65     34.79 o 
   2   9   3      132.77      139.00     20.99 o 
   3   9   3      138.75      118.19     20.26 o 
   4   9   3       46.51       54.78     18.71 o 
  -6  10   3        1.07       26.98     16.62 o 
  -5  10   3      146.01      124.64     19.99 o 
  -4  10   3      186.06      192.69     21.26 o 
  -3  10   3      153.14      156.71     19.08 o 
  -2  10   3      812.08      847.67     27.37 o 
  -1  10   3        1.47       -3.63      9.90 o 
   0  10   3      134.74      147.72     19.62 o 
   1  10   3       90.81      130.37     20.71 o 
   2  10   3       10.36       33.80     15.53 o 
   3  10   3      234.00      217.12     26.35 o 
  -5  11   3        2.03       -6.09     12.90 o 
  -4  11   3      149.46      155.44     21.08 o 
  -3  11   3       66.84       82.31     16.81 o 
  -2  11   3       18.25       31.71     14.72 o 
  -1  11   3      560.47      518.01     33.52 o 
   0  11   3       18.76        2.45     12.08 o 
   1  11   3      513.51      528.46     35.43 o 
   2  11   3      102.69       95.93     21.62 o 
  -3  12   3      328.88      283.35     26.98 o 
  -2  12   3      516.00      589.41     37.16 o 
  -1  12   3       25.41       -4.63     13.54 o 
   0  12   3       61.40       46.60     18.08 o 
  -1 -13   4       27.71       30.98     15.35 o 
   0 -13   4      209.38      210.58     22.98 o 
   1 -13   4       12.29       -1.27     12.08 o 
   2 -13   4       11.14        7.90     12.90 o 
   3 -13   4       11.96       27.34     15.99 o 
  -3 -12   4       38.79       18.90     15.90 o 
  -2 -12   4        1.42      -13.54      9.99 o 
  -1 -12   4       54.85       45.79     15.17 o 
   0 -12   4       17.59       -3.25      7.63 o 
   1 -12   4      550.20      579.78     32.34 o 
   2 -12   4       15.27        5.91     12.26 o 
   3 -12   4      451.65      472.77     31.34 o 
   4 -12   4      335.89      418.44     31.80 o 
   5 -12   4       80.05       58.96     19.35 o 
  -4 -11   4        3.94       -5.72     14.72 o 
  -3 -11   4      200.21      223.21     25.35 o 
  -2 -11   4      252.21      231.30     23.89 o 
  -1 -11   4      130.44      133.69     12.15 o 
   0 -11   4      173.29      177.13     18.94 o 
   1 -11   4       17.44       14.81     11.08 o 
   2 -11   4        3.05      -11.72      7.81 o 
   3 -11   4       12.34       12.36     12.26 o 
   4 -11   4      206.79      223.39     23.89 o 
   5 -11   4      219.17      224.39     26.07 o 
  -5 -10   4       46.31       33.80     19.17 o 
  -4 -10   4      225.34      260.46     26.35 o 
  -3 -10   4       43.73       55.69     15.81 o 
  -2 -10   4        8.94        5.63     11.63 o 
  -1 -10   4        7.08       10.59      6.67 o 
   0 -10   4       60.64       77.21     13.54 o 
   1 -10   4     1123.55     1158.05     29.70 o 
   2 -10   4       31.17       33.80     12.36 o 
   3 -10   4      491.86      514.10     29.80 o 
   4 -10   4      290.35      256.01     23.26 o 
   5 -10   4        6.81       -4.36     11.72 o 
   6 -10   4        2.52       20.17     15.35 o 
  -5  -9   4       12.96       11.17     16.17 o 
  -4  -9   4       37.81       49.60     16.44 o 
  -3  -9   4      232.91      250.83     23.08 o 
  -2  -9   4      136.62      131.24     10.73 o 
  -1  -9   4      882.41      878.38     24.78 o 
   0  -9   4     1537.19     1449.05     53.42 o 
   1  -9   4       38.67       37.89      6.71 o 
   2  -9   4      738.83      662.82     31.34 o 
   3  -9   4       33.35       24.53     11.08 o 
   4  -9   4        5.96        3.18      9.63 o 
   5  -9   4       73.75      110.56     18.26 o 
   6  -9   4      221.88      207.05     15.97 o 
   7  -9   4      214.81      221.62     16.80 o 
  -6  -8   4       26.74       53.69     18.62 o 
  -5  -8   4        0.87       -6.27     12.26 o 
  -4  -8   4      289.07      288.80     25.16 o 
  -3  -8   4      216.68      215.66     12.93 o 
  -2  -8   4       28.06       15.59      8.18 o 
  -1  -8   4      165.28      179.19     16.94 o 
   0  -8   4      629.75      575.37     18.07 o 
   1  -8   4     1344.72     1323.05     29.92 o 
   2  -8   4      395.24      397.55     23.08 o 
   3  -8   4     1942.41     1885.89     60.50 o 
   4  -8   4     1111.32     1111.80     30.22 o 
   5  -8   4      288.78      301.82     16.73 o 
   6  -8   4        8.85        3.12      8.48 o 
   7  -8   4        2.61        3.23     10.45 o 
  -7  -7   4       32.70       27.71     17.08 o 
  -6  -7   4        0.04        8.36     13.99 o 
  -5  -7   4        8.19        7.72     12.45 o 
  -4  -7   4       39.33       63.05     14.17 o 
  -3  -7   4     2655.66     2743.28     53.34 o 
  -2  -7   4       35.88       31.26      6.18 o 
  -1  -7   4     2907.66     2818.18     52.44 o 
   0  -7   4     1488.73     1373.09     29.92 o 
   1  -7   4       79.33       86.70      7.01 o 
   2  -7   4       60.00       50.87      9.99 o 
   3  -7   4        9.10       13.17      7.99 o 
   4  -7   4      320.45      300.19     14.77 o 
   5  -7   4      376.89      389.11     24.26 o 
   6  -7   4        1.74       -0.15      7.37 o 
   7  -7   4      222.01      207.98     15.84 o 
  -7  -6   4       18.55       29.89     15.63 o 
  -6  -6   4       16.50       33.16     14.54 o 
  -5  -6   4      143.45      135.00     17.81 o 
  -4  -6   4       94.51       93.66      9.21 o 
  -3  -6   4        0.15        4.46      5.13 o 
  -2  -6   4        8.44       12.17      4.67 o 
  -1  -6   4        2.45        6.04      3.83 o 
   0  -6   4     2003.74     1907.92     38.75 o 
   1  -6   4     5379.16     5264.06     86.23 o 
   2  -6   4      885.41      873.64     31.75 o 
   3  -6   4     4103.74     4069.45     70.92 o 
   4  -6   4      305.95      341.00     14.99 o 
   5  -6   4       76.83       86.00      9.83 o 
   6  -6   4        9.63       14.74      7.93 o 
   7  -6   4      207.05      230.86     37.61 o 
  -7  -5   4        7.77       18.08     13.90 o 
  -6  -5   4        0.49       -0.64     10.17 o 
  -5  -5   4        0.18        7.63      9.90 o 
  -4  -5   4      109.32      129.19     27.03 o 
  -3  -5   4      850.74      773.38     33.98 o 
  -2  -5   4      132.83      152.53      8.80 o 
  -1  -5   4     4531.78     4312.79     72.52 o 
   0  -5   4     1744.33     1695.17     34.16 o 
   1  -5   4       35.65       48.61      9.63 o 
   2  -5   4      101.71      117.34      5.25 o 
   3  -5   4      265.69      244.00     17.08 o 
   4  -5   4     1133.01     1077.86     26.66 o 
   5  -5   4       81.05       81.25     11.40 o 
   6  -5   4      342.08      331.40     16.92 o 
   7  -5   4      431.04      478.40     21.36 o 
   8  -5   4       23.90        6.00     12.54 o 
  -8  -4   4       60.59       54.14     16.08 o 
  -7  -4   4       13.50       17.90     12.26 o 
  -6  -4   4        9.42       13.45     10.72 o 
  -5  -4   4      449.49      486.46     17.46 o 
  -4  -4   4      515.54      524.65     17.34 o 
  -3  -4   4      149.90      155.98     12.54 o 
  -2  -4   4      562.61      612.40     22.71 o 
  -1  -4   4        8.02       16.26      5.36 o 
   0  -4   4     2517.98     2526.36     63.96 o 
   1  -4   4      843.53      772.38     26.62 o 
   2  -4   4       40.16       30.62      4.65 o 
   3  -4   4     1467.74     1330.49     28.63 o 
   4  -4   4      432.81      422.02     15.22 o 
   5  -4   4       67.50       77.80      9.02 o 
   6  -4   4      175.91      171.54     12.75 o 
   7  -4   4      482.47      474.58     29.71 o 
   8  -4   4       76.11       76.13     18.35 o 
  -8  -3   4       30.42       43.61     16.72 o 
  -7  -3   4        7.66       25.35     12.17 o 
  -6  -3   4      174.88      161.78     11.38 o 
  -5  -3   4        8.30        6.87     13.99 o 
  -4  -3   4     1713.30     1554.48     45.51 o 
  -3  -3   4     2159.41     2264.63     59.41 o 
  -2  -3   4       54.23       68.50      7.72 o 
  -1  -3   4     1803.70     1713.46     45.51 o 
   0  -3   4      122.73      103.66      8.72 o 
   1  -3   4     1775.35     1867.46     33.72 o 
   2  -3   4       47.44       64.49      5.23 o 
   3  -3   4     2606.52     3022.13     52.94 o 
   4  -3   4     1022.19      971.45     46.83 o 
   5  -3   4      162.54      199.23     17.08 o 
   6  -3   4      557.25      533.54     29.07 o 
   7  -3   4      434.10      488.76     31.71 o 
   8  -3   4       62.26       56.60     17.26 o 
  -8  -2   4       49.53       18.17     13.99 o 
  -7  -2   4      252.31      240.29     19.71 o 
  -6  -2   4      162.94      181.67     21.43 o 
  -5  -2   4     1720.06     1501.33     45.88 o 
  -4  -2   4    15246.67    14973.01    325.41 o 
  -3  -2   4       55.15       59.23      7.90 o 
  -2  -2   4      313.67      304.61     14.72 o 
  -1  -2   4     1055.42     1197.91     33.98 o 
   0  -2   4      566.68      435.97     16.53 o 
   1  -2   4    12866.37    13045.69    158.81 o 
   2  -2   4      642.00      516.71     11.04 o 
   3  -2   4     1262.47     1048.41     21.51 o 
   4  -2   4       82.11       79.09     10.63 o 
   5  -2   4        7.33        4.25      5.77 o 
   6  -2   4       99.19      100.02     15.26 o 
   7  -2   4      170.45      188.78     22.08 o 
   8  -2   4       49.02       76.58     19.26 o 
  -8  -1   4       82.79      122.37     18.53 o 
  -7  -1   4        6.82       13.97      6.02 o 
  -6  -1   4      299.49      279.54     19.90 o 
  -5  -1   4      102.30      100.84     11.99 o 
  -4  -1   4     5564.79     5665.84    132.73 o 
  -3  -1   4     6435.29     6473.56    147.54 o 
  -2  -1   4     1655.46     1607.99     43.88 o 
  -1  -1   4    15592.80    15947.06    340.68 o 
   0  -1   4       46.05       47.36      3.98 o 
   1  -1   4     2693.46     2904.76     91.81 o 
   2  -1   4       10.98        9.86      2.79 o 
   3  -1   4      325.58      315.10      8.96 o 
   4  -1   4     2073.58     2004.34     31.12 o 
   5  -1   4       32.73       21.71     10.63 o 
   6  -1   4      630.08      684.26     34.52 o 
   7  -1   4      155.07      175.61     21.89 o 
   8  -1   4       17.28        0.36     13.90 o 
  -7   0   4      172.68      180.06     14.76 o 
  -6   0   4       15.28       13.40      6.05 o 
  -5   0   4     1578.88     1469.45     47.06 o 
  -4   0   4     1280.62     1254.59     40.43 o 
  -3   0   4       21.44       26.44      6.45 o 
  -2   0   4       23.72       33.98      6.00 o 
  -1   0   4      145.72      218.53     20.12 o 
   0   0   4     5887.73     5772.40     72.30 o 
   1   0   4      636.67      688.23     12.43 o 
   2   0   4     5126.24     5222.78     67.30 o 
   3   0   4     4548.94     4376.58     58.39 o 
   4   0   4        1.80        3.70      4.66 o 
   5   0   4      376.87      333.86     23.08 o 
   6   0   4      203.71      182.87     20.53 o 
   7   0   4        2.61        6.45     12.63 o 
   8   0   4        2.86       15.63     17.08 o 
  -8   1   4      157.92      176.52     20.17 o 
  -7   1   4        0.05        9.36     10.17 o 
  -6   1   4        4.71       -0.97      5.32 o 
  -5   1   4       16.84       11.21     10.54 o 
  -4   1   4     1341.28     1270.03     26.19 o 
  -3   1   4     1127.01     1138.78     24.89 o 
  -2   1   4     1045.29     1042.03     22.64 o 
  -1   1   4     2935.28     2802.75     48.23 o 
   0   1   4       67.56       60.16      4.03 o 
   1   1   4     1362.33     1528.44     28.32 o 
   2   1   4      274.13      281.06      9.18 o 
   3   1   4      888.26      865.69     15.92 o 
   4   1   4     1508.83     1460.29     32.60 o 
   5   1   4      162.51      201.30     12.66 o 
   6   1   4     1340.65     1418.94     54.05 o 
   7   1   4       78.59       54.14     16.62 o 
  -8   2   4      106.93       97.93     17.26 o 
  -7   2   4      233.02      192.14     20.35 o 
  -6   2   4       32.06       27.98     11.36 o 
  -5   2   4      448.67      422.89     22.71 o 
  -4   2   4      114.13      103.82      6.42 o 
  -3   2   4      402.69      469.09     14.74 o 
  -2   2   4      163.99      184.41      9.86 o 
  -1   2   4      944.68     1231.13     25.57 o 
   0   2   4     8446.86     8568.80    106.06 o 
   1   2   4      349.38      316.87     15.44 o 
   2   2   4     5131.38     5214.72     67.73 o 
   3   2   4     1327.99     1129.91     27.25 o 
   4   2   4        1.23        8.99      5.72 o 
   5   2   4        7.85       11.98     10.45 o 
   6   2   4      164.42      178.97     20.99 o 
   7   2   4       43.84       54.69     17.08 o 
  -8   3   4      207.58      249.19     24.80 o 
  -7   3   4      129.98      122.82     17.44 o 
  -6   3   4      186.09      176.15     18.53 o 
  -5   3   4      415.16      386.55     23.35 o 
  -4   3   4      199.95      214.22     17.08 o 
  -3   3   4     1001.49      979.92     24.35 o 
  -2   3   4     1333.44     1382.54     29.39 o 
  -1   3   4     1811.70     1663.75     32.85 o 
   0   3   4      892.03     1151.64     24.11 o 
   1   3   4      479.18      481.38     14.58 o 
   2   3   4      237.41      261.46     16.99 o 
   3   3   4       81.12       59.23      7.42 o 
   4   3   4      647.80      624.97     20.59 o 
   5   3   4        0.16        4.88      7.40 o 
   6   3   4      435.34      483.76     30.89 o 
   7   3   4      322.20      291.89     27.62 o 
  -8   4   4       48.35       46.51     15.99 o 
  -7   4   4       37.28       33.61     14.08 o 
  -6   4   4      111.95      148.26     17.90 o 
  -5   4   4     2512.30     2462.13     72.68 o 
  -4   4   4        4.41        0.96      2.56 o 
  -3   4   4      818.32      817.03     21.82 o 
  -2   4   4       51.00       77.97      7.06 o 
  -1   4   4       76.68      119.08      7.70 o 
   0   4   4     1067.91      892.53     20.91 o 
   1   4   4     1072.32     1230.06     25.32 o 
   2   4   4     1587.60     1474.35     48.06 o 
   3   4   4     1449.70     1265.13     44.42 o 
   4   4   4       19.22       14.61      8.22 o 
   5   4   4       66.58       46.36     10.63 o 
   6   4   4       31.59       40.05     10.57 o 
   7   4   4       43.93       43.06     17.90 o 
  -8   5   4       46.66       65.50     18.44 o 
  -7   5   4       22.41       30.07     13.54 o 
  -6   5   4       11.76       20.89     11.17 o 
  -5   5   4       61.24       57.51     12.72 o 
  -4   5   4      604.78      623.47     69.95 o 
  -3   5   4      636.84      596.80     18.81 o 
  -2   5   4     2363.00     2306.81     56.33 o 
  -1   5   4     6639.99     6963.90    113.56 o 
   0   5   4       67.79       87.04     10.27 o 
   1   5   4     1796.67     1917.87     58.32 o 
   2   5   4       50.14       55.33     11.54 o 
   3   5   4      148.63      156.07     17.53 o 
   4   5   4      322.19      321.05     24.89 o 
   5   5   4       21.63       37.49     17.90 o 
   6   5   4       80.15      103.54     14.81 o 
  -8   6   4       49.40       61.68     18.08 o 
  -7   6   4       85.04      118.83     19.62 o 
  -6   6   4      102.38      107.29     17.08 o 
  -5   6   4      803.68      832.43     37.70 o 
  -4   6   4       10.71       11.52      5.83 o 
  -3   6   4      676.38      623.07     20.33 o 
  -2   6   4       82.30       85.86      9.13 o 
  -1   6   4      290.17      258.37     12.29 o 
   0   6   4     3741.32     3716.90     65.71 o 
   1   6   4       61.68       82.94     13.26 o 
   2   6   4     1814.61     1659.86     56.05 o 
   3   6   4       47.69       49.24     13.35 o 
   4   6   4      175.62      150.62     19.71 o 
   5   6   4       29.03       35.52     15.81 o 
   6   6   4       24.35        8.67     22.76 o 
  -7   7   4       13.57       19.80     13.90 o 
  -6   7   4        2.00        1.73     10.81 o 
  -5   7   4       18.32       17.35     11.90 o 
  -4   7   4      796.58      839.09     25.54 o 
  -3   7   4      615.78      651.84     21.74 o 
  -2   7   4     1897.74     1920.86     41.73 o 
  -1   7   4     6209.04     6306.66    106.42 o 
   0   7   4       15.60        7.90      8.99 o 
   1   7   4        7.94       12.08     11.08 o 
   2   7   4       33.70       30.71     13.08 o 
   3   7   4      103.07      127.55     18.71 o 
   4   7   4      245.42      235.57     24.07 o 
   5   7   4       33.81       40.61     17.62 o 
  -7   8   4       47.88       58.69     17.53 o 
  -6   8   4      126.58      120.19     20.26 o 
  -5   8   4      385.08      356.76     27.07 o 
  -4   8   4       23.31       14.54     10.81 o 
  -3   8   4      359.96      339.29     16.38 o 
  -2   8   4        4.80        4.41      7.86 o 
  -1   8   4     1100.31     1096.30     28.99 o 
   0   8   4     1809.43     1781.51     60.87 o 
   1   8   4      118.44      112.74     17.17 o 
   2   8   4      973.99     1001.13     44.88 o 
   3   8   4      117.46      107.47     18.81 o 
   4   8   4       32.60       28.53     16.35 o 
  -6   9   4        2.16       17.44     14.72 o 
  -5   9   4      108.41       90.21     17.44 o 
  -4   9   4      250.84      290.80     24.71 o 
  -3   9   4       50.46       36.31      9.27 o 
  -2   9   4      531.78      538.23     21.17 o 
  -1   9   4      211.85      265.91     23.17 o 
   0   9   4       18.16       19.90     12.63 o 
   1   9   4       21.93       18.99     13.90 o 
   2   9   4       34.62       36.16     16.08 o 
   3   9   4      167.56      200.23     24.71 o 
   4   9   4       18.93       19.26     16.81 o 
  -5  10   4      587.84      591.50     36.79 o 
  -4  10   4        0.65      -15.35     10.54 o 
  -3  10   4       88.63       72.53     11.21 o 
  -2  10   4       31.67       17.62      8.80 o 
  -1  10   4       41.82       14.90     11.99 o 
   0  10   4      565.72      600.04     36.70 o 
   1  10   4       16.33       -0.91     12.54 o 
   2  10   4      383.28      421.17     32.89 o 
   3  10   4       79.39      113.83     23.62 o 
  -4  11   4      219.86      240.65     25.62 o 
  -3  11   4        2.11      -15.94     10.63 o 
  -2  11   4      508.98      619.76     37.43 o 
  -1  11   4       70.25       77.04     17.44 o 
   0  11   4      230.85      213.31     24.26 o 
   1  11   4       34.41       36.16     17.81 o 
  -1 -13   5        0.02       11.27     14.35 o 
   0 -13   5        0.43       -8.90     12.08 o 
   1 -13   5      221.86      219.67     23.44 o 
   2 -13   5      325.80      310.88     27.34 o 
   3 -13   5        0.15        2.36     14.54 o 
  -3 -12   5       48.44       65.59     18.53 o 
  -2 -12   5       71.28       56.23     17.53 o 
  -1 -12   5        0.14        5.43      8.71 o 
   0 -12   5      216.19      238.05     15.38 o 
   1 -12   5      273.45      252.28     22.44 o 
   2 -12   5       14.37       15.26     13.17 o 
   3 -12   5        2.19       -5.18     10.72 o 
   4 -12   5       59.57       55.33     17.17 o 
  -4 -11   5       43.48       57.60     18.62 o 
  -3 -11   5       64.82       58.69     16.90 o 
  -2 -11   5        0.07       -8.54     11.08 o 
  -1 -11   5        7.44       10.87      8.68 o 
   0 -11   5        6.39        6.41      7.40 o 
   1 -11   5      417.21      423.07     26.71 o 
   2 -11   5      529.92      598.86     32.98 o 
   3 -11   5       80.13       49.33     14.72 o 
   4 -11   5      360.16      376.29     28.98 o 
   5 -11   5       41.51       59.96     18.71 o 
  -5 -10   5       12.32      -10.99     15.17 o 
  -4 -10   5        9.49        2.00     14.90 o 
  -3 -10   5      111.62      167.61     20.62 o 
  -2 -10   5      295.19      311.49     36.61 o 
  -1 -10   5        6.11       28.14      7.86 o 
   0 -10   5      633.11      634.25     21.44 o 
   1 -10   5      461.79      500.38     28.16 o 
   2 -10   5       31.69       37.43     11.90 o 
   3 -10   5      242.98      230.57     21.53 o 
   4 -10   5      229.62      181.15     20.99 o 
   5 -10   5      276.65      267.09     26.07 o 
   6 -10   5       41.11       41.88     18.44 o 
  -5  -9   5       71.48       65.05     18.81 o 
  -4  -9   5      145.39      158.07     21.71 o 
  -3  -9   5      151.39      150.99     18.71 o 
  -2  -9   5       12.75       12.98      6.83 o 
  -1  -9   5       31.53       42.65      9.22 o 
   0  -9   5       48.96       53.26      9.49 o 
   1  -9   5     2168.63     2156.88     44.30 o 
   2  -9   5      117.11      120.28     15.90 o 
   3  -9   5        4.30        0.55      9.45 o 
   4  -9   5       78.01       90.76     15.72 o 
   5  -9   5       54.06       68.75     10.81 o 
   6  -9   5       10.85       12.03      9.61 o 
  -6  -8   5       24.73       20.62     17.08 o 
  -5  -8   5      142.65      118.65     19.80 o 
  -4  -8   5       66.53       72.13     16.08 o 
  -3  -8   5     1444.18     1486.78     35.82 o 
  -2  -8   5      933.47      873.61     24.61 o 
  -1  -8   5       15.65       13.52      5.47 o 
   0  -8   5     1051.01      939.44     24.42 o 
   1  -8   5     1129.42     1121.74     36.61 o 
   2  -8   5      161.95      139.63     15.53 o 
   3  -8   5      124.19      104.56     14.44 o 
   4  -8   5      478.41      551.26     41.15 o 
   5  -8   5      364.12      356.79     18.17 o 
   6  -8   5       22.02       24.56     17.62 o 
   7  -8   5       81.66      107.57     14.26 o 
  -7  -7   5       34.71       34.52     17.44 o 
  -6  -7   5       70.87       85.76     18.81 o 
  -5  -7   5        4.35        1.82     10.72 o 
  -4  -7   5      748.10      735.41     23.57 o 
  -3  -7   5     2034.61     2134.28     45.27 o 
  -2  -7   5        1.21        2.87      6.77 o 
  -1  -7   5      100.85       96.02      7.93 o 
   0  -7   5      288.75      298.33     12.27 o 
   1  -7   5     2147.92     2109.91     41.06 o 
   2  -7   5     2682.09     2672.26     75.04 o 
   3  -7   5      495.41      485.58     17.99 o 
   4  -7   5      583.73      591.52     27.12 o 
   5  -7   5       96.01      103.71     11.11 o 
   6  -7   5       12.01       -1.62      8.41 o 
   7  -7   5       51.01       38.53     13.13 o 
  -7  -6   5       11.55       15.99     14.90 o 
  -6  -6   5       15.30       22.08     13.72 o 
  -5  -6   5       39.63       55.23     14.90 o 
  -4  -6   5       50.24       53.37      8.17 o 
  -3  -6   5      920.29      986.21     26.04 o 
  -2  -6   5     1483.36     1540.89     34.03 o 
  -1  -6   5      394.79      418.29     14.68 o 
   0  -6   5     2644.18     2599.94     48.03 o 
   1  -6   5       35.41       23.72      4.45 o 
   2  -6   5      221.61      249.43     13.85 o 
   3  -6   5       17.52       14.79      5.94 o 
   4  -6   5      252.85      222.88     12.89 o 
   5  -6   5      269.49      245.42     14.23 o 
   6  -6   5        2.62        4.84      7.64 o 
   7  -6   5      105.93      110.37     13.43 o 
  -7  -5   5       42.84       48.42     15.44 o 
  -6  -5   5      150.51      188.60     20.62 o 
  -5  -5   5        8.67        8.16      9.40 o 
  -4  -5   5     1245.58     1245.83     30.77 o 
  -3  -5   5      274.72      259.64     16.62 o 
  -2  -5   5       36.93       37.52      7.72 o 
  -1  -5   5      355.97      388.01     19.08 o 
   0  -5   5        8.65        4.54      5.27 o 
   1  -5   5     1984.24     1860.00     52.87 o 
   2  -5   5      800.46      688.83     19.20 o 
   3  -5   5     1136.58     1243.95     28.95 o 
   4  -5   5     1702.97     1708.17     37.41 o 
   5  -5   5      131.46      137.53     11.10 o 
   6  -5   5       85.13       87.82     10.60 o 
   7  -5   5       70.49      103.47     17.53 o 
  -8  -4   5        5.42       18.44     13.81 o 
  -7  -4   5       25.81       33.34     13.54 o 
  -6  -4   5       49.80       44.61     13.26 o 
  -5  -4   5       25.88       41.32      8.49 o 
  -4  -4   5        1.68       -5.72      6.27 o 
  -3  -4   5     1674.87     1559.48     46.60 o 
  -2  -4   5      980.58      980.06     32.89 o 
  -1  -4   5      907.95      921.73     30.52 o 
   0  -4   5     6605.04     6374.36    145.81 o 
   1  -4   5      295.78      406.21     13.07 o 
   2  -4   5      888.33      899.43     21.65 o 
   3  -4   5       59.91       79.29      7.35 o 
   4  -4   5      558.75      527.29     17.89 o 
   5  -4   5     1045.81     1013.66     58.37 o 
   6  -4   5        0.25       -6.90      6.86 o 
   7  -4   5      364.57      376.38     27.62 o 
  -8  -3   5        1.68       -2.91     11.36 o 
  -7  -3   5      196.16      176.88     19.35 o 
  -6  -3   5     1567.27     1445.73     38.43 o 
  -5  -3   5      139.16      147.17     14.26 o 
  -4  -3   5     1182.28     1138.40     38.25 o 
  -3  -3   5      385.47      308.70     17.17 o 
  -2  -3   5      232.75      240.56     14.81 o 
  -1  -3   5      224.20      235.29     13.54 o 
   0  -3   5       79.25       83.31      8.54 o 
   1  -3   5     1477.54     1225.74     52.92 o 
   2  -3   5      106.71       88.78      4.75 o 
   3  -3   5     1497.47     1362.73     22.43 o 
   4  -3   5     1266.87      979.90    162.48 o 
   5  -3   5       46.34       50.30      7.55 o 
   6  -3   5        1.74       -6.45      8.81 o 
   7  -3   5       95.92       97.75     18.81 o 
   8  -3   5      136.34      168.52     23.53 o 
  -7  -2   5       99.87      120.70     11.40 o 
  -6  -2   5       83.07       82.67     12.45 o 
  -5  -2   5      448.06      436.16     22.62 o 
  -4  -2   5     1435.03     1346.80     42.79 o 
  -3  -2   5      311.55      281.17     16.62 o 
  -2  -2   5     1048.00      949.26     31.16 o 
  -1  -2   5     2753.53     2705.78     67.77 o 
   0  -2   5     3299.47     3096.02     55.78 o 
   1  -2   5       43.13       37.46      3.36 o 
   2  -2   5      165.18      207.02      7.12 o 
   3  -2   5        1.38       -0.50      2.70 o 
   4  -2   5      890.19      830.12     35.11 o 
   5  -2   5      580.15      566.79     29.07 o 
   6  -2   5        5.06       13.45     11.08 o 
   7  -2   5      239.99      274.54     25.16 o 
  -7  -1   5        9.68       15.58      7.60 o 
  -6  -1   5       24.52       21.98     10.54 o 
  -5  -1   5      120.07      102.38     13.26 o 
  -4  -1   5     1649.76     1616.53     49.60 o 
  -3  -1   5      302.90      312.88     16.81 o 
  -2  -1   5       70.86       67.04      8.54 o 
  -1  -1   5       11.46        7.31      3.41 o 
   0  -1   5     1347.23     1204.03     19.18 o 
   1  -1   5     2268.47     2121.63     30.55 o 
   2  -1   5       64.22       80.18      4.76 o 
   3  -1   5     1954.31     1865.80     29.09 o 
   4  -1   5     1042.48     1024.95     25.80 o 
   5  -1   5       11.27       10.45     10.36 o 
   6  -1   5       61.95       83.31     16.81 o 
   7  -1   5        7.16       19.08     14.99 o 
  -8   0   5       44.04       64.41     15.44 o 
  -7   0   5       52.82       61.23     14.26 o 
  -6   0   5        8.23       -7.90      7.45 o 
  -5   0   5        1.80        3.09      7.72 o 
  -4   0   5       94.92       78.67     10.72 o 
  -3   0   5      934.88      804.90     29.43 o 
  -2   0   5     1868.74     1885.78     36.58 o 
  -1   0   5     1551.41     1569.24     31.02 o 
   0   0   5     5167.57     5176.22     66.35 o 
   1   0   5        4.60       13.78      9.52 o 
   2   0   5      662.71      673.37     13.62 o 
   3   0   5        8.93       12.56      3.27 o 
   4   0   5      915.50      929.42     24.25 o 
   5   0   5      225.51      261.18     21.08 o 
   6   0   5       18.50       24.26     13.45 o 
   7   0   5        7.10       15.99     15.63 o 
  -8   1   5       47.11       51.15     14.72 o 
  -7   1   5      151.28      146.99     18.35 o 
  -6   1   5      112.59      104.66     14.26 o 
  -5   1   5       98.61      120.83     14.26 o 
  -4   1   5      819.06      748.96     17.92 o 
  -3   1   5        0.14        3.82      5.36 o 
  -2   1   5        4.35        6.54      3.54 o 
  -1   1   5      117.06      141.80      7.71 o 
   0   1   5     3549.71     3820.25     70.45 o 
   1   1   5     7601.43     7621.21    119.89 o 
   2   1   5      242.69      291.48      8.61 o 
   3   1   5     2433.95     2371.61     46.20 o 
   4   1   5     1102.37     1061.07     27.09 o 
   5   1   5       37.88       16.35     10.99 o 
   6   1   5       19.03       36.07     13.72 o 
   7   1   5      259.62      216.03     24.80 o 
  -8   2   5      132.80      154.89     20.80 o 
  -7   2   5      498.92      442.79     28.34 o 
  -6   2   5        0.48        2.18      8.90 o 
  -5   2   5       21.49        8.45      8.54 o 
  -4   2   5       23.65       47.15      9.81 o 
  -3   2   5     1645.36     1644.01     34.65 o 
  -2   2   5      471.20      516.00     15.67 o 
  -1   2   5     5941.96     5967.52     97.05 o 
   0   2   5    15992.60    17845.46    216.52 o 
   1   2   5       34.40       40.36      3.74 o 
   2   2   5     1019.18     1125.70     19.58 o 
   3   2   5      172.18      169.88     10.53 o 
   4   2   5      351.06      381.81     16.22 o 
   5   2   5     1113.32     1083.71     30.36 o 
   6   2   5       25.49       28.71     15.26 o 
   7   2   5      139.92      193.87     25.53 o 
  -8   3   5       63.98       93.12     18.81 o 
  -7   3   5      663.97      657.09     35.25 o 
  -6   3   5      162.11      146.90     17.44 o 
  -5   3   5      516.68      447.42     25.89 o 
  -4   3   5      408.53      396.95     15.48 o 
  -3   3   5      260.13      269.07     12.37 o 
  -2   3   5      916.87     1031.94     24.89 o 
  -1   3   5       22.95       29.78      5.04 o 
   0   3   5      385.19      330.78      8.72 o 
   1   3   5     3340.71     3161.96     44.12 o 
   2   3   5       64.27       80.48     12.95 o 
   3   3   5     2659.09     2534.75     49.79 o 
   4   3   5      159.62      129.02     12.72 o 
   5   3   5      174.23      196.06     13.93 o 
   6   3   5       90.89       53.78     15.63 o 
   7   3   5      168.41      189.23     25.53 o 
  -8   4   5       42.27       46.06     16.81 o 
  -7   4   5       41.46       54.78     15.90 o 
  -6   4   5       74.13       72.59     14.54 o 
  -5   4   5        2.53       -2.73      8.63 o 
  -4   4   5       69.24       57.63      7.51 o 
  -3   4   5     1739.96     1715.61     47.01 o 
  -2   4   5      233.35      257.00     12.25 o 
  -1   4   5     4041.29     4080.65     71.26 o 
   0   4   5      842.77      803.04     20.36 o 
   1   4   5      460.38      467.85     14.03 o 
   2   4   5       57.46       76.49     12.63 o 
   3   4   5      161.08      139.49     10.96 o 
   4   4   5      340.49      352.00     17.29 o 
   5   4   5       42.43       42.05     10.67 o 
   6   4   5      142.07      143.45     21.44 o 
  -8   5   5       38.97       43.79     16.62 o 
  -7   5   5      118.58      100.75     18.62 o 
  -6   5   5      116.74      117.37     17.99 o 
  -5   5   5      337.74      306.53     16.53 o 
  -4   5   5      841.48      863.59     26.30 o 
  -3   5   5        6.67       12.60      5.54 o 
  -2   5   5      123.16      105.66     16.26 o 
  -1   5   5      205.06      213.36     11.32 o 
   0   5   5     1025.60      997.92     24.26 o 
   1   5   5     1366.38     1394.77     48.51 o 
   2   5   5      108.18      104.20     15.44 o 
   3   5   5      950.42     1008.31     41.79 o 
   4   5   5       48.87       36.07      9.52 o 
   5   5   5       11.72        5.91     10.27 o 
   6   5   5       36.30       16.49     10.15 o 
  -7   6   5       14.40       29.62     14.81 o 
  -6   6   5        0.34       -1.91     10.90 o 
  -5   6   5       17.24       16.44     10.81 o 
  -4   6   5      165.03      161.85     11.78 o 
  -3   6   5     2880.71     2958.12     58.04 o 
  -2   6   5       23.86       33.62      7.05 o 
  -1   6   5     2815.09     2893.62     55.53 o 
   0   6   5      769.85      730.25     20.80 o 
   1   6   5      113.51       93.03     14.44 o 
   2   6   5       97.91       97.57     16.17 o 
   3   6   5       16.84       12.99     12.54 o 
   4   6   5       78.56       86.17     11.51 o 
   5   6   5       16.73        6.63      8.73 o 
  -7   7   5       74.02       86.85     19.80 o 
  -6   7   5       15.89       15.72     13.72 o 
  -5   7   5      347.09      346.94     26.71 o 
  -4   7   5      697.91      677.98     23.58 o 
  -3   7   5       41.63       39.55      8.16 o 
  -2   7   5      985.53      978.56     27.58 o 
  -1   7   5     1598.93     1579.45     36.49 o 
   0   7   5       24.38       35.43     12.63 o 
   1   7   5      283.56      279.44     22.71 o 
   2   7   5       99.59       92.12     17.26 o 
   3   7   5      752.88      794.91     40.97 o 
   4   7   5      131.86      130.00     21.26 o 
   5   7   5       26.42        3.56      9.75 o 
  -6   8   5       21.36       21.53     13.35 o 
  -5   8   5       15.95       27.89     13.08 o 
  -4   8   5        4.03       12.34      8.00 o 
  -3   8   5        9.41       17.13      8.02 o 
  -2   8   5       36.29       32.68      7.94 o 
  -1   8   5     2336.08     2258.63     72.40 o 
   0   8   5        1.17       -3.82     10.54 o 
   1   8   5      735.13      649.37     36.52 o 
   2   8   5        2.46       24.71     14.99 o 
   3   8   5        5.52        5.63     14.90 o 
   4   8   5      250.12      176.70     24.17 o 
  -6   9   5       32.65       25.89     15.26 o 
  -5   9   5      198.18      203.50     22.80 o 
  -4   9   5      192.26      218.12     21.80 o 
  -3   9   5      215.87      185.38     21.80 o 
  -2   9   5        0.27       -0.07      7.36 o 
  -1   9   5      287.43      262.73     24.62 o 
   0   9   5      225.66      229.66     23.53 o 
   1   9   5      530.14      468.86     32.34 o 
   2   9   5       82.75       75.31     19.17 o 
   3   9   5      571.09      572.52     38.25 o 
  -5  10   5        6.50       15.90     14.26 o 
  -4  10   5      168.08      162.80     21.44 o 
  -3  10   5      566.56      616.54     25.10 o 
  -2  10   5       74.55      101.93     18.99 o 
  -1  10   5      801.79      770.84     41.61 o 
   0  10   5        4.98       -8.18     12.81 o 
   1  10   5      176.69      208.40     25.98 o 
   2  10   5        0.41        9.36     16.26 o 
  -2  11   5        0.15       -7.81     14.08 o 
  -1  11   5       73.84       45.42     17.08 o 
   0  11   5       68.39       82.67     20.26 o 
  -1 -13   6      190.57      154.89     21.62 o 
   0 -13   6        4.58       -8.72     12.36 o 
   1 -13   6      294.15      270.00     25.44 o 
   2 -13   6      244.02      270.27     26.89 o 
   3 -13   6       83.26       74.13     18.53 o 
  -3 -12   6       12.35       12.26     15.63 o 
  -2 -12   6       19.53       17.62     14.90 o 
  -1 -12   6       21.80       26.17      9.31 o 
   0 -12   6        1.27       -2.18     11.45 o 
   1 -12   6       29.27       36.52     14.54 o 
   2 -12   6      371.01      354.58     27.44 o 
   3 -12   6      244.12      291.98     26.80 o 
   4 -12   6       26.10       21.71     15.72 o 
  -4 -11   6        2.05       -2.27     14.81 o 
  -3 -11   6        0.61        2.36     13.35 o 
  -2 -11   6       84.64      109.46     19.76 o 
  -1 -11   6      579.96      585.27     22.31 o 
   0 -11   6        8.50        9.29      7.39 o 
   1 -11   6      326.28      377.56     27.44 o 
   2 -11   6      139.85      153.71     18.90 o 
   3 -11   6        1.85        2.36     11.72 o 
   4 -11   6       13.07       18.81     14.26 o 
   5 -11   6       89.30       94.75     19.62 o 
  -5 -10   6       80.66       95.30     21.71 o 
  -4 -10   6        5.02        4.45     14.72 o 
  -3 -10   6      282.82      245.65     24.44 o 
  -2 -10   6      285.43      290.42     16.40 o 
  -1 -10   6       16.41       17.11      7.90 o 
   0 -10   6      165.54      162.82     25.39 o 
   1 -10   6      145.47      178.42     18.90 o 
   2 -10   6      127.22      121.10     16.81 o 
   3 -10   6       74.35       70.13     15.44 o 
   4 -10   6      526.09      504.47     32.34 o 
   5 -10   6      368.89      386.64     30.71 o 
   6 -10   6       61.47       85.40     21.08 o 
  -5  -9   6      101.01      114.83     21.26 o 
  -4  -9   6       12.11        9.63     13.08 o 
  -3  -9   6        3.00        8.02      7.18 o 
  -2  -9   6      690.31      707.62     23.15 o 
  -1  -9   6      333.85      311.13     16.62 o 
   0  -9   6     1016.45      991.62     26.74 o 
   1  -9   6     1497.87     1503.42     51.96 o 
   2  -9   6     2178.48     2181.23     69.04 o 
   3  -9   6      252.52      272.00     23.08 o 
   4  -9   6       95.86       92.85     17.17 o 
   5  -9   6       49.74       55.73     10.70 o 
   6  -9   6      322.35      396.70     21.94 o 
  -6  -8   6       77.50       91.57     21.08 o 
  -5  -8   6      500.02      501.20     33.89 o 
  -4  -8   6       24.55       22.43     25.94 o 
  -3  -8   6      723.40      711.47     23.66 o 
  -2  -8   6      228.81      205.02     12.39 o 
  -1  -8   6       33.05       28.57      6.62 o 
   0  -8   6      352.03      343.66     14.29 o 
   1  -8   6       79.93       82.73     10.22 o 
   2  -8   6      727.90      744.22     34.16 o 
   3  -8   6       48.89       56.33     13.08 o 
   4  -8   6      100.33       99.39     11.56 o 
   5  -8   6      153.93      170.51     27.21 o 
   6  -8   6       21.62       21.02      9.86 o 
  -6  -7   6       13.01       23.80     15.35 o 
  -5  -7   6       10.82       11.63     12.26 o 
  -4  -7   6       15.04       12.87      7.65 o 
  -3  -7   6       51.88       51.15      8.54 o 
  -2  -7   6     1607.28     1597.10     36.49 o 
  -1  -7   6     1131.17     1074.75     40.11 o 
   0  -7   6     1483.59     1543.96     39.61 o 
   1  -7   6     1621.65     1529.06     32.80 o 
   2  -7   6      120.04      119.10     14.35 o 
   3  -7   6       12.18        6.58      6.32 o 
   4  -7   6        1.55        1.91      6.17 o 
   5  -7   6      350.91      350.98     27.07 o 
   6  -7   6      199.74      220.25     15.63 o 
   7  -7   6        1.99       -4.46     15.22 o 
  -7  -6   6        0.53       10.63     13.90 o 
  -6  -6   6       48.46       67.77     17.26 o 
  -5  -6   6      107.76      125.62     11.37 o 
  -4  -6   6        8.46        6.60      6.40 o 
  -3  -6   6      608.19      535.09     18.64 o 
  -2  -6   6      372.56      365.66     20.53 o 
  -1  -6   6      319.68      322.87     18.99 o 
   0  -6   6       38.94       52.06      9.36 o 
   1  -6   6      657.65      670.90     28.44 o 
   2  -6   6     1783.66     1686.48     53.33 o 
   3  -6   6       73.91       79.59      8.86 o 
   4  -6   6     1085.91     1073.64     28.93 o 
   5  -6   6      681.87      733.05     37.61 o 
   6  -6   6        9.23       13.51      8.92 o 
   7  -6   6       12.34       12.99     13.90 o 
  -7  -5   6       41.53       55.05     15.72 o 
  -6  -5   6       37.17       56.23     14.81 o 
  -5  -5   6       10.02       15.56      7.33 o 
  -4  -5   6       37.22       27.80      9.45 o 
  -3  -5   6      245.86      250.92     17.62 o 
  -2  -5   6     1821.71     1829.56     53.60 o 
  -1  -5   6      484.32      434.43     21.26 o 
   0  -5   6      775.14      641.83     26.44 o 
   1  -5   6     1911.32     1781.05     52.42 o 
   2  -5   6        1.29        2.91      4.56 o 
   3  -5   6        9.55       14.04      5.46 o 
   4  -5   6       80.36       85.99      9.28 o 
   5  -5   6     1437.67     1356.42     36.61 o 
   6  -5   6      229.26      230.84     25.80 o 
   7  -5   6       22.10       32.52     14.08 o 
  -7  -4   6       35.74       52.78     15.17 o 
  -6  -4   6      442.70      431.91     19.00 o 
  -5  -4   6      306.27      307.97     21.17 o 
  -4  -4   6       60.60       45.33      9.99 o 
  -3  -4   6     1163.91     1063.73     37.34 o 
  -2  -4   6      112.37      144.17     12.63 o 
  -1  -4   6     1168.40     1246.05     39.25 o 
   0  -4   6     1583.09     1540.76     46.15 o 
   1  -4   6      750.22     1097.27     25.04 o 
   2  -4   6     2969.61     2814.52     51.23 o 
   3  -4   6       23.13       22.98      8.49 o 
   4  -4   6     1619.83     1516.87     34.28 o 
   5  -4   6      753.21      798.55     24.63 o 
   6  -4   6       96.90      135.45     18.71 o 
   7  -4   6        2.48        7.81     13.72 o 
  -8  -3   6       26.40       20.80     13.08 o 
  -7  -3   6      410.39      399.52     19.53 o 
  -6  -3   6     2472.63     2076.49     63.59 o 
  -5  -3   6        1.52        6.00      7.90 o 
  -4  -3   6       71.83       67.14     10.72 o 
  -3  -3   6       37.84       34.25      8.36 o 
  -2  -3   6     1988.46     1848.46     52.87 o 
  -1  -3   6     2048.05     1934.22     53.87 o 
   0  -3   6     1349.22     1157.75     36.61 o 
   1  -3   6       15.81       44.40      5.22 o 
   2  -3   6        5.66        7.52      3.06 o 
   3  -3   6       14.31       27.90     15.90 o 
   4  -3   6       71.64       79.76     12.26 o 
   5  -3   6      573.84      609.92     20.56 o 
   6  -3   6      280.78      287.08     23.89 o 
   7  -3   6       26.51       19.44     14.63 o 
  -7  -2   6       43.04       53.60     14.63 o 
  -6  -2   6     2031.95     1919.77     60.96 o 
  -5  -2   6      608.07      635.47     29.62 o 
  -4  -2   6      885.19      863.77     33.70 o 
  -3  -2   6     1406.62     1278.58     41.52 o 
  -2  -2   6        0.89        7.54      5.45 o 
  -1  -2   6        6.94       11.17      5.72 o 
   0  -2   6       32.91       32.49      5.92 o 
   1  -2   6      729.64      675.83     13.88 o 
   2  -2   6     3885.70     3618.96     49.98 o 
   3  -2   6       12.35       11.94      3.54 o 
   4  -2   6     1718.65     1648.73     35.36 o 
   5  -2   6      100.36       89.76     14.44 o 
   6  -2   6       43.83       19.35     12.26 o 
   7  -2   6        7.67        3.27     13.08 o 
  -8  -1   6        7.60        3.18     14.26 o 
  -7  -1   6      125.61      148.69     15.04 o 
  -6  -1   6      310.56      280.99     22.89 o 
  -5  -1   6      438.39      390.74     17.12 o 
  -4  -1   6        0.57        4.00      6.27 o 
  -3  -1   6      391.77      341.86     19.17 o 
  -2  -1   6     3219.35     3076.44     78.95 o 
  -1  -1   6        7.34        6.32      3.95 o 
   0  -1   6     7166.84     7138.61     90.64 o 
   1  -1   6     2208.47     2145.26     31.82 o 
   2  -1   6       52.59       76.15      5.12 o 
   3  -1   6        5.77        2.70      4.75 o 
   4  -1   6      278.35      213.85     17.26 o 
   5  -1   6      230.16      261.46     21.53 o 
   6  -1   6       20.41       15.90     12.17 o 
   7  -1   6      197.58      184.51     22.98 o 
  -8   0   6        0.97        0.55     12.90 o 
  -7   0   6       89.26       79.67     15.90 o 
  -6   0   6      327.23      283.26     21.71 o 
  -5   0   6      238.44      231.02     18.71 o 
  -4   0   6      548.61      531.64     26.25 o 
  -3   0   6      976.63      937.72     34.25 o 
  -2   0   6       42.13       54.50      6.04 o 
  -1   0   6        9.61       10.77      3.97 o 
   0   0   6      442.83      465.41     10.66 o 
   1   0   6     5119.99     4956.46     81.69 o 
   2   0   6     2574.59     2466.49     36.62 o 
   3   0   6     1284.74     1263.43     23.01 o 
   4   0   6     3638.30     3636.60     65.97 o 
   5   0   6      245.45      256.46     21.89 o 
   6   0   6      216.59      219.85     23.53 o 
   7   0   6        8.65        7.99     15.08 o 
  -8   1   6        4.00       10.99     12.26 o 
  -7   1   6      117.09      102.29     17.26 o 
  -6   1   6       17.94       16.81     10.99 o 
  -5   1   6        9.91       11.72      8.90 o 
  -4   1   6      240.89      262.46     18.62 o 
  -3   1   6      145.54      128.08      8.99 o 
  -2   1   6     6369.23     6358.69    104.71 o 
  -1   1   6      321.52      389.97     23.08 o 
   0   1   6     6851.14     7052.42    221.58 o 
   1   1   6      881.36      779.06     15.35 o 
   2   1   6      323.06      325.09      9.70 o 
   3   1   6        1.27        2.31      5.81 o 
   4   1   6      111.24      127.05     10.44 o 
   5   1   6      234.83      255.73     23.17 o 
   6   1   6        5.86       -6.18     11.72 o 
   7   1   6        2.46        1.54     14.72 o 
  -8   2   6       27.40       10.63     14.08 o 
  -7   2   6      213.51      239.56     22.89 o 
  -6   2   6      200.00      238.02     20.89 o 
  -5   2   6        7.66       -4.63      7.54 o 
  -4   2   6      942.61     1011.03     38.52 o 
  -3   2   6      151.03      115.71      8.93 o 
  -2   2   6      877.49     1049.80     25.82 o 
  -1   2   6      271.46      312.09     12.49 o 
   0   2   6       15.76       17.58      3.18 o 
   1   2   6      575.73      412.90     10.75 o 
   2   2   6     2329.27     2242.38     43.59 o 
   3   2   6      425.45      434.91     16.60 o 
   4   2   6     1355.09     1320.92     50.92 o 
   5   2   6      348.49      348.52     18.53 o 
   6   2   6        7.88       25.62     13.81 o 
   7   2   6       22.28       24.35     16.26 o 
  -8   3   6       56.12       61.87     17.62 o 
  -7   3   6      399.18      453.69     31.16 o 
  -6   3   6        0.09       15.81     10.90 o 
  -5   3   6       24.89       12.99     10.36 o 
  -4   3   6       71.82       64.59      7.95 o 
  -3   3   6       47.76       46.72     12.99 o 
  -2   3   6     1250.26     1141.17     27.96 o 
  -1   3   6        0.68        5.04      6.31 o 
   0   3   6     2946.41     2916.33     51.43 o 
   1   3   6       40.20       38.24      4.24 o 
   2   3   6       14.33        8.92      5.46 o 
   3   3   6       50.00       59.89      8.56 o 
   4   3   6      145.37      163.87     12.67 o 
   5   3   6      249.94      265.28     16.60 o 
   6   3   6        4.92       -2.91     13.45 o 
  -8   4   6        8.08        8.09     14.81 o 
  -7   4   6      126.26      110.92     19.35 o 
  -6   4   6      287.50      265.55     23.08 o 
  -5   4   6       16.77       12.45      9.99 o 
  -4   4   6     1506.81     1494.93     35.83 o 
  -3   4   6     1013.14     1043.67     61.64 o 
  -2   4   6      179.69      204.51     11.59 o 
  -1   4   6       11.50       19.03      5.56 o 
   0   4   6        3.47       -5.60      4.25 o 
   1   4   6     1668.32     1576.31     33.61 o 
   2   4   6      474.16      291.35     17.44 o 
   3   4   6      210.04      232.89     13.80 o 
   4   4   6      337.53      317.96     17.27 o 
   5   4   6        4.26       10.15      8.58 o 
   6   4   6       10.68       10.63     13.99 o 
  -7   5   6      123.67      163.71     22.08 o 
  -6   5   6       15.91        2.63     11.99 o 
  -5   5   6        0.65        2.26      6.23 o 
  -4   5   6        8.13       14.43      6.88 o 
  -3   5   6     1408.79     1459.73     35.43 o 
  -2   5   6     2046.32     2013.78     43.13 o 
  -1   5   6      299.84      271.20     13.40 o 
   0   5   6     2602.83     2325.78     45.95 o 
   1   5   6        5.35       12.39      5.63 o 
   2   5   6      823.36      749.12     35.88 o 
   3   5   6        0.31        8.14      7.26 o 
   4   5   6      123.26       79.72     11.43 o 
   5   5   6      118.31      143.35     14.68 o 
  -7   6   6       30.02       34.79     15.17 o 
  -6   6   6      264.72      251.46     24.07 o 
  -5   6   6       23.74       23.39      8.23 o 
  -4   6   6     1085.56     1053.08     30.25 o 
  -3   6   6     2935.66     2919.43     58.80 o 
  -2   6   6       53.65       37.12      7.83 o 
  -1   6   6       27.66       25.66      7.10 o 
   0   6   6      322.67      287.35     22.71 o 
   1   6   6      562.57      602.59     33.43 o 
   2   6   6      567.29      549.90     33.80 o 
   3   6   6      406.09      426.77     19.52 o 
   4   6   6       57.44       76.05     11.93 o 
   5   6   6        2.51        0.32      9.20 o 
  -7   7   6       83.80      103.66     20.62 o 
  -6   7   6        8.61       12.90     13.63 o 
  -5   7   6      139.90      121.64     18.17 o 
  -4   7   6       10.78        8.14      8.86 o 
  -3   7   6     1438.25     1576.27     38.92 o 
  -2   7   6     1712.47     1728.94     41.15 o 
  -1   7   6      708.75      725.96     36.88 o 
   0   7   6     1141.40     1097.16     46.15 o 
   1   7   6       16.81       31.52     13.72 o 
   2   7   6       31.61       36.52     14.81 o 
   3   7   6        0.28        2.89      8.61 o 
   4   7   6      125.94      107.48     29.16 o 
  -6   8   6      112.54      130.82     20.80 o 
  -5   8   6       16.86       13.45     13.35 o 
  -4   8   6      267.08      282.88     20.35 o 
  -3   8   6       22.04       12.41      7.80 o 
  -2   8   6       11.29        9.39      7.48 o 
  -1   8   6      245.61      228.39     23.26 o 
   0   8   6        3.97       16.08     11.99 o 
   1   8   6      902.62      855.87     42.61 o 
   2   8   6       14.45       20.35     16.08 o 
   3   8   6      559.64      476.22     35.34 o 
  -5   9   6       22.47       -1.09     12.72 o 
  -4   9   6        0.34      -11.99     11.27 o 
  -3   9   6      374.26      388.05     20.41 o 
  -2   9   6      418.29      383.74     29.25 o 
  -1   9   6      279.98      210.95     23.89 o 
   0   9   6      505.00      502.75     34.89 o 
   1   9   6        0.74        1.36     14.26 o 
   2   9   6       71.82       84.76     20.99 o 
  -4  10   6      258.47      251.65     25.53 o 
  -3  10   6        0.84        7.90     14.08 o 
  -2  10   6      213.19      209.04     23.98 o 
  -1  10   6       23.38        7.54     14.72 o 
   0  10   6       17.39        2.27     13.54 o 
   1  10   6      393.24      408.08     33.89 o 
  -1 -13   7      109.72      114.34     13.87 o 
   0 -13   7       22.76       24.80     14.35 o 
   1 -13   7        7.41       -0.27     12.72 o 
   2 -13   7       96.76       44.70     17.35 o 
  -3 -12   7        9.60       17.90     15.17 o 
  -2 -12   7        2.15       -4.00     11.63 o 
  -1 -12   7      372.24      355.12     19.27 o 
   0 -12   7      157.98      167.16     20.99 o 
   1 -12   7      181.47      169.07     20.80 o 
   2 -12   7      208.51      221.21     23.53 o 
   3 -12   7       26.02       40.06     15.81 o 
   4 -12   7        0.07      -12.81     12.26 o 
  -4 -11   7       63.50       59.78     19.90 o 
  -3 -11   7       22.03       57.51     16.99 o 
  -2 -11   7      171.26      170.67     14.12 o 
  -1 -11   7      164.04      163.96     18.49 o 
   0 -11   7       76.93       71.91     10.19 o 
   1 -11   7      106.72       75.68     15.63 o 
   2 -11   7      360.77      383.28     28.34 o 
   3 -11   7      330.47      344.40     27.98 o 
   4 -11   7       10.49       35.43     15.26 o 
   5 -11   7       85.47      115.01     21.44 o 
  -5 -10   7       22.01       53.51     20.08 o 
  -4 -10   7       49.76       59.50     17.62 o 
  -3 -10   7        3.85        6.77      8.46 o 
  -2 -10   7      229.11      232.71     15.24 o 
  -1 -10   7      956.63      933.47     27.94 o 
   0 -10   7       24.76       22.70      7.55 o 
   1 -10   7       16.49       32.61     12.08 o 
   2 -10   7        2.94      -13.81      9.54 o 
   3 -10   7        7.97       19.90     12.36 o 
   4 -10   7       12.39        0.09     13.35 o 
   5 -10   7       50.60       50.24     17.44 o 
  -5  -9   7      343.92      322.96     30.43 o 
  -4  -9   7       90.71       87.39     18.08 o 
  -3  -9   7       16.58        9.74     13.40 o 
  -2  -9   7      121.91      115.13     11.34 o 
  -1  -9   7      287.72      286.99     15.06 o 
   0  -9   7      396.86      383.15     16.52 o 
   1  -9   7      447.68      397.18     25.26 o 
   2  -9   7      116.25      127.19     16.81 o 
   3  -9   7      584.62      630.48     35.16 o 
   4  -9   7        0.20        4.72     10.99 o 
   5  -9   7      169.08      213.09     16.55 o 
   6  -9   7      145.55      151.39     16.25 o 
  -6  -8   7      137.84      121.64     21.89 o 
  -5  -8   7      495.83      468.22     33.43 o 
  -4  -8   7       33.42       46.13     10.22 o 
  -3  -8   7        3.22        4.10      7.36 o 
  -2  -8   7      457.09      530.07     20.17 o 
  -1  -8   7     1938.28     1900.14     41.82 o 
   0  -8   7     1104.34     1114.35     28.58 o 
   1  -8   7      385.84      388.19     15.26 o 
   2  -8   7      294.10      296.89     21.89 o 
   3  -8   7      119.12      122.10     17.08 o 
   4  -8   7       28.88       32.02      8.86 o 
   5  -8   7       51.84       40.81      9.87 o 
   6  -8   7      101.79       98.04     13.76 o 
  -6  -7   7       47.15       33.34     15.17 o 
  -5  -7   7      455.93      503.72     22.14 o 
  -4  -7   7      159.78      180.95     13.32 o 
  -3  -7   7      254.47      285.68     28.07 o 
  -2  -7   7      757.37      743.85     32.80 o 
  -1  -7   7       90.42       82.94     12.81 o 
   0  -7   7       14.71       13.17      7.81 o 
   1  -7   7        3.39       -2.82      7.18 o 
   2  -7   7      361.31      307.52     21.53 o 
   3  -7   7      722.09      752.64     33.89 o 
   4  -7   7       56.51       40.33      8.79 o 
   5  -7   7      454.12      468.69     20.91 o 
   6  -7   7       67.34       79.05     12.37 o 
  -7  -6   7       11.10       20.35     13.90 o 
  -6  -6   7      152.98      143.72     20.08 o 
  -5  -6   7      120.11      116.85     11.37 o 
  -4  -6   7      104.40      108.74     14.63 o 
  -3  -6   7        6.83        8.81      8.81 o 
  -2  -6   7      114.50      114.38     13.54 o 
  -1  -6   7     1522.37     1498.88     49.06 o 
   0  -6   7      121.26      102.66     12.45 o 
   1  -6   7     2093.07     2188.86     64.05 o 
   2  -6   7      771.70      783.85     23.02 o 
   3  -6   7        3.42        0.74      5.69 o 
   4  -6   7       22.69       15.07      8.81 o 
   5  -6   7      116.00      105.02     11.21 o 
   6  -6   7       20.33       23.91      9.82 o 
   7  -6   7        7.12       31.61     15.53 o 
  -7  -5   7        1.72       16.44     13.72 o 
  -6  -5   7       35.70       25.22      8.89 o 
  -5  -5   7      365.68      438.97     25.71 o 
  -4  -5   7       95.30       97.39     13.72 o 
  -3  -5   7      795.33      884.94     35.16 o 
  -2  -5   7      922.16      828.52     33.25 o 
  -1  -5   7      704.09      751.85     30.62 o 
   0  -5   7       98.76       97.39     11.54 o 
   1  -5   7        4.06        5.63      6.00 o 
   2  -5   7     2343.34     2148.99     43.39 o 
   3  -5   7     1334.78     1324.20     31.77 o 
   4  -5   7      177.41      151.08     11.69 o 
   5  -5   7      729.38      738.23     24.59 o 
   6  -5   7        4.01       -7.27     11.90 o 
   7  -5   7        7.05      -17.31     11.54 o 
  -7  -4   7       47.35       54.96     15.63 o 
  -6  -4   7      186.28      172.52     18.71 o 
  -5  -4   7       10.89       15.35     10.27 o 
  -4  -4   7       36.16       52.15     11.63 o 
  -3  -4   7      345.45      354.85     21.62 o 
  -2  -4   7     1458.12     1457.36     46.60 o 
  -1  -4   7      878.72      777.92     30.16 o 
   0  -4   7      230.33      247.38     16.53 o 
   1  -4   7     1124.89     1127.16     26.39 o 
   2  -4   7      833.14      840.01     22.53 o 
   3  -4   7       43.63       49.34      8.27 o 
   4  -4   7       29.35       22.35      6.91 o 
   5  -4   7      153.08      155.80     17.72 o 
   6  -4   7      500.19      453.23     29.43 o 
   7  -4   7       20.16       38.25     15.44 o 
  -8  -3   7       61.05       37.25     14.26 o 
  -7  -3   7       83.02       88.03     16.53 o 
  -6  -3   7      724.69      708.06     33.52 o 
  -5  -3   7      163.44      137.91     15.35 o 
  -4  -3   7        2.56       -6.18      7.27 o 
  -3  -3   7      560.22      507.74     24.89 o 
  -2  -3   7      861.71      858.23     32.80 o 
  -1  -3   7      278.68      315.24     18.08 o 
   0  -3   7       24.01       20.26      6.90 o 
   1  -3   7        3.65        0.69      3.87 o 
   2  -3   7     2311.53     2276.07     35.05 o 
   3  -3   7     1096.51     1062.62     26.43 o 
   4  -3   7      306.12      294.61     14.25 o 
   5  -3   7      581.06      551.17     31.16 o 
   6  -3   7      116.94      133.45     19.62 o 
   7  -3   7        0.00        4.91     13.35 o 
  -8  -2   7       31.43       -6.27     11.99 o 
  -7  -2   7       41.29       37.97     14.54 o 
  -6  -2   7      323.88      357.12     24.44 o 
  -5  -2   7        0.21        2.00      8.18 o 
  -4  -2   7       19.13       13.90      8.63 o 
  -3  -2   7       83.24       88.58     12.17 o 
  -2  -2   7     1020.18      947.44     34.34 o 
  -1  -2   7     2115.71     2000.72     56.96 o 
   0  -2   7      677.61      698.88     19.11 o 
   1  -2   7     3262.28     3151.46     45.03 o 
   2  -2   7      367.24      335.85     10.28 o 
   3  -2   7       32.38       36.70      5.03 o 
   4  -2   7      166.95      169.07     16.44 o 
   5  -2   7       43.91       26.89     12.36 o 
   6  -2   7       95.09      141.45     20.35 o 
   7  -2   7       16.13       23.17     14.81 o 
  -8  -1   7        6.97       -5.63     14.26 o 
  -7  -1   7       36.51       41.61     15.63 o 
  -6  -1   7       80.58       82.94     15.08 o 
  -5  -1   7      186.74      192.50     18.81 o 
  -4  -1   7      183.07      208.31     17.35 o 
  -3  -1   7     1068.41     1020.85     37.61 o 
  -2  -1   7      775.86      734.04     29.25 o 
  -1  -1   7       17.07       24.79      6.50 o 
   0  -1   7       34.42       44.84      4.32 o 
   1  -1   7       65.84       75.61      5.28 o 
   2  -1   7     1991.25     1944.22     31.04 o 
   3  -1   7      150.32      164.35     11.97 o 
   4  -1   7        4.32        0.27      8.36 o 
   5  -1   7        7.08        6.81     10.17 o 
   6  -1   7       15.21       17.62     13.63 o 
   7  -1   7        6.02        7.81     15.63 o 
  -8   0   7        6.04       10.81     14.99 o 
  -7   0   7       68.92       61.68     15.35 o 
  -6   0   7       80.84       93.57     15.35 o 
  -5   0   7       14.15       15.35      9.81 o 
  -4   0   7      359.75      379.92     23.44 o 
  -3   0   7       27.79       34.52      9.27 o 
  -2   0   7     4158.76     4210.01     74.45 o 
  -1   0   7     3611.96     3563.40     63.75 o 
   0   0   7      138.23      123.97      5.96 o 
   1   0   7     2964.51     2659.26     78.78 o 
   2   0   7      244.49      224.06      8.85 o 
   3   0   7       32.18       38.01      6.68 o 
   4   0   7      240.59      244.98     13.65 o 
   5   0   7      861.04      847.24     38.52 o 
   6   0   7      208.76      241.38     23.98 o 
   7   0   7       25.86       -5.63     14.44 o 
  -8   1   7        8.04      -11.90     10.81 o 
  -7   1   7        4.52       -5.00     11.54 o 
  -6   1   7      123.01      135.82     17.17 o 
  -5   1   7      389.38      371.93     25.07 o 
  -4   1   7        8.64       12.45      8.81 o 
  -3   1   7     2332.07     2324.29     47.41 o 
  -2   1   7     4713.56     4654.69     81.23 o 
  -1   1   7       33.21       39.02      6.08 o 
   0   1   7       32.00       21.06      3.42 o 
   1   1   7        4.06        4.39      3.19 o 
   2   1   7     3121.77     3005.08     55.12 o 
   3   1   7     2466.68     2467.96     55.55 o 
   4   1   7      404.77      420.56     18.50 o 
   5   1   7      178.14      217.03     21.71 o 
   6   1   7       89.84      110.83     20.62 o 
  -8   2   7        0.30        2.54     12.26 o 
  -7   2   7       70.95       70.68     16.08 o 
  -6   2   7       15.38       19.71     11.63 o 
  -5   2   7       11.30        1.82      8.90 o 
  -4   2   7       55.36       51.60     11.81 o 
  -3   2   7       26.29       35.98      6.97 o 
  -2   2   7     2560.27     2554.15     50.50 o 
  -1   2   7     3051.52     3007.70     56.62 o 
   0   2   7     1955.66     2096.21     32.28 o 
   1   2   7     3060.00     3031.10     44.19 o 
   2   2   7        0.61        2.09      4.97 o 
   3   2   7      122.49      130.65     10.76 o 
   4   2   7      102.97      110.30     25.98 o 
   5   2   7      395.32      409.45     29.34 o 
   6   2   7      128.37      139.72     21.17 o 
  -8   3   7       30.48       27.16     15.81 o 
  -7   3   7        4.59       13.90     12.81 o 
  -6   3   7       76.24       64.96     15.26 o 
  -5   3   7      577.38      547.72     30.34 o 
  -4   3   7       45.65       35.64      7.93 o 
  -3   3   7     1705.21     1721.51     39.05 o 
  -2   3   7       10.86        0.61      8.49 o 
  -1   3   7        4.38        4.30      5.17 o 
   0   3   7      234.10      198.33     22.98 o 
   1   3   7        0.89        7.45      5.03 o 
   2   3   7      655.36      610.94     31.43 o 
   3   3   7       19.88       30.46      7.71 o 
   4   3   7      491.91      501.47     25.66 o 
   5   3   7      299.83      304.28     18.56 o 
   6   3   7        7.70      -10.90     12.72 o 
  -7   4   7       73.87      107.29     19.17 o 
  -6   4   7       66.32       78.58     17.17 o 
  -5   4   7       26.06       16.44     10.54 o 
  -4   4   7       26.11       27.79      7.61 o 
  -3   4   7       41.64       33.21      7.44 o 
  -2   4   7     1180.66     1180.68     30.15 o 
  -1   4   7      506.31      513.37     18.09 o 
   0   4   7      423.19      456.59     16.78 o 
   1   4   7     1123.88     1109.24     43.79 o 
   2   4   7       55.49       49.57      8.03 o 
   3   4   7       29.52       23.33      8.31 o 
   4   4   7        1.80        5.56      8.20 o 
   5   4   7      210.76      292.46     18.85 o 
  -7   5   7        0.39       -0.27     12.99 o 
  -6   5   7      150.89      149.53     20.80 o 
  -5   5   7      867.07      888.29     28.72 o 
  -4   5   7       87.09       92.90     10.72 o 
  -3   5   7     1410.44     1516.92     37.79 o 
  -2   5   7       93.51       88.54      9.70 o 
  -1   5   7      217.70      251.24     13.94 o 
   0   5   7      202.24      174.43     18.71 o 
   1   5   7        8.12       14.81     11.90 o 
   2   5   7      843.25      836.52     40.25 o 
   3   5   7        9.93        0.62      7.80 o 
   4   5   7      229.80      229.38     16.33 o 
   5   5   7      168.63      155.47     19.85 o 
  -7   6   7       99.61      107.56     21.08 o 
  -6   6   7      179.21      190.32     22.08 o 
  -5   6   7       26.94       26.26      8.91 o 
  -4   6   7      184.04      182.27     14.26 o 
  -3   6   7      855.67      881.41     27.70 o 
  -2   6   7      724.11      706.25     24.01 o 
  -1   6   7      235.03      249.87     20.17 o 
   0   6   7      906.02      866.86     40.34 o 
   1   6   7      747.44      722.60     37.61 o 
   2   6   7       18.31        9.18     13.72 o 
   3   6   7       22.56       18.81     14.26 o 
   4   6   7        1.38       -1.03      9.23 o 
  -6   7   7       16.61       13.35     13.35 o 
  -5   7   7       13.14        7.99     11.63 o 
  -4   7   7      395.70      431.91     43.79 o 
  -3   7   7     1318.69     1313.39     35.83 o 
  -2   7   7      174.58      166.13     22.21 o 
  -1   7   7      286.98      317.51     26.25 o 
   0   7   7       33.03       26.53     14.17 o 
   1   7   7       88.99       94.03     18.35 o 
   2   7   7      811.02      664.54     38.52 o 
   3   7   7        5.99       15.90     15.81 o 
   4   7   7      435.48      382.83     33.07 o 
  -5   8   7       28.65        6.18     12.72 o 
  -4   8   7       18.65       26.73      9.92 o 
  -3   8   7        0.14       -3.62      7.64 o 
  -2   8   7      439.00      462.05     32.34 o 
  -1   8   7      161.60      197.14     23.53 o 
   0   8   7      500.04      521.19     35.16 o 
   1   8   7      504.94      538.63     35.61 o 
   2   8   7       32.88       28.34     18.35 o 
   3   8   7       40.76       -1.73     15.17 o 
  -5   9   7       93.55       84.31     18.71 o 
  -4   9   7      183.82      205.09     16.82 o 
  -3   9   7      344.20      349.05     20.26 o 
  -2   9   7       68.91       78.67     17.90 o 
  -1   9   7       61.41       49.42     17.53 o 
   0   9   7      133.37      116.19     20.71 o 
   1   9   7      149.79      130.27     22.89 o 
   2   9   7      429.96      432.79     35.70 o 
  -3  10   7        3.88        8.81     14.99 o 
  -2  10   7      271.33      281.81     28.07 o 
  -1  10   7       23.53       22.26     16.90 o 
   0  10   7      396.23      384.28     33.25 o 
   0 -13   8      299.64      328.05     28.98 o 
   1 -13   8       69.21       99.66     20.62 o 
  -2 -12   8       11.12       15.22     10.08 o 
  -1 -12   8       69.05       71.31     12.01 o 
   0 -12   8       85.01       97.48     18.53 o 
   1 -12   8       35.61       56.51     16.62 o 
   2 -12   8       31.98       46.60     16.53 o 
   3 -12   8      144.99      167.34     22.98 o 
  -3 -11   8       63.10       41.34     16.62 o 
  -2 -11   8      100.65      101.56     12.46 o 
  -1 -11   8      163.42      175.72     14.32 o 
   0 -11   8      153.06      165.07     19.71 o 
   1 -11   8        8.63       15.53     12.45 o 
   2 -11   8      431.38      458.23     32.61 o 
   3 -11   8      212.35      246.47     25.44 o 
   4 -11   8       88.24       77.95     20.26 o 
  -4 -10   8      153.39      160.80     22.89 o 
  -3 -10   8       44.71       30.26     10.14 o 
  -2 -10   8      504.40      484.64     28.66 o 
  -1 -10   8      385.07      404.16     25.62 o 
   0 -10   8     1139.40     1127.77     31.12 o 
   1 -10   8        3.47        0.36     10.45 o 
   2 -10   8       13.25       13.63     11.99 o 
   3 -10   8      258.87      246.10     24.35 o 
   4 -10   8      379.65      437.52     31.98 o 
   5 -10   8       41.81       22.26     16.08 o 
  -5  -9   8      125.16      135.18     22.89 o 
  -4  -9   8       46.48       35.48     10.12 o 
  -3  -9   8       18.02       30.41      9.56 o 
  -2  -9   8       71.23       62.24      9.79 o 
  -1  -9   8      515.33      515.20     29.57 o 
   0  -9   8      203.31      190.15     12.65 o 
   1  -9   8       28.34       13.72     11.08 o 
   2  -9   8      147.27      157.44     18.44 o 
   3  -9   8       64.85       94.21     17.72 o 
   4  -9   8        1.58       12.90     12.08 o 
   5  -9   8        5.92      -12.04      8.03 o 
  -6  -8   8        0.49        5.63     15.35 o 
  -5  -8   8      105.36      110.74     20.08 o 
  -4  -8   8      366.18      398.34     27.39 o 
  -3  -8   8       43.18       51.97     23.94 o 
  -2  -8   8      539.84      576.56     21.71 o 
  -1  -8   8      513.30      520.28     28.25 o 
   0  -8   8       27.64       28.80     10.63 o 
   1  -8   8        0.98        4.54      8.90 o 
   2  -8   8       18.80       14.72     10.54 o 
   3  -8   8      676.13      726.23     36.79 o 
   4  -8   8      293.71      355.62     32.39 o 
   5  -8   8       26.71       15.53     19.12 o 
   6  -8   8       95.83       98.89     13.75 o 
  -6  -7   8        0.81       13.99     14.72 o 
  -5  -7   8       78.59       93.05     12.24 o 
  -4  -7   8      115.15      139.60     16.44 o 
  -3  -7   8      143.12      150.35     17.53 o 
  -2  -7   8       11.95       17.81     10.08 o 
  -1  -7   8      769.86      740.76     32.98 o 
   0  -7   8     1577.58     1473.54     50.42 o 
   1  -7   8      104.40       83.22     13.81 o 
   2  -7   8     1098.25     1101.52     43.42 o 
   3  -7   8      193.08      240.95     14.83 o 
   4  -7   8       29.46       27.37      8.44 o 
   5  -7   8       82.78       81.62     11.83 o 
   6  -7   8      107.67      115.70     13.81 o 
  -7  -6   8        5.56       14.26     15.35 o 
  -6  -6   8        9.52       16.55      9.35 o 
  -5  -6   8      122.69      168.43     18.35 o 
  -4  -6   8      697.25      651.73     32.25 o 
  -3  -6   8        8.58       -4.27      8.27 o 
  -2  -6   8      515.19      492.93     26.71 o 
  -1  -6   8      209.03      184.15     16.81 o 
   0  -6   8       51.57       42.70     11.17 o 
   1  -6   8      218.08      186.24     16.90 o 
   2  -6   8      421.87      383.54     16.53 o 
   3  -6   8     2435.64     2340.31     49.15 o 
   4  -6   8      171.42      170.67     13.29 o 
   5  -6   8       63.25       51.38      9.95 o 
   6  -6   8       19.75       37.97     15.26 o 
  -7  -5   8       29.62       43.61     16.44 o 
  -6  -5   8       40.02       23.71     12.99 o 
  -5  -5   8      101.80      106.56     16.26 o 
  -4  -5   8        0.50        1.82      8.45 o 
  -3  -5   8        2.53      -10.08      7.63 o 
  -2  -5   8       80.13      102.20     13.26 o 
  -1  -5   8       13.80       19.17      8.72 o 
   0  -5   8      941.06      917.64     35.88 o 
   1  -5   8      178.59      169.70     15.63 o 
   2  -5   8     1523.46     1555.27     35.51 o 
   3  -5   8      812.71      783.15     23.88 o 
   4  -5   8      194.84      171.73     29.30 o 
   5  -5   8        8.21        3.83      7.67 o 
   6  -5   8        9.26        9.63     13.54 o 
  -7  -4   8        3.21       -6.00     12.08 o 
  -6  -4   8        4.37        1.64     11.27 o 
  -5  -4   8       66.36       67.95     14.35 o 
  -4  -4   8      280.49      259.19     20.71 o 
  -3  -4   8      142.33      149.44     15.63 o 
  -2  -4   8      276.25      280.81     19.26 o 
  -1  -4   8       60.42       95.12     12.17 o 
   0  -4   8        0.89       -3.09      6.09 o 
   1  -4   8      117.13      129.41      9.23 o 
   2  -4   8      152.39      115.00     20.53 o 
   3  -4   8     1778.64     1717.24     38.04 o 
   4  -4   8      382.85      392.77     17.88 o 
   5  -4   8      180.70      183.78     19.53 o 
   6  -4   8      213.87      208.49     22.26 o 
  -7  -3   8       27.27       25.16     14.63 o 
  -6  -3   8       75.74      101.20     16.26 o 
  -5  -3   8      192.29      217.58     19.99 o 
  -4  -3   8       23.62       16.08      9.81 o 
  -3  -3   8       32.13       44.06     10.90 o 
  -2  -3   8       41.50       36.97      9.72 o 
  -1  -3   8     1145.15     1065.81     38.16 o 
   0  -3   8     2238.19     1992.27     58.05 o 
   1  -3   8      774.72      770.71     17.29 o 
   2  -3   8     1318.03     1312.78     24.26 o 
   3  -3   8        0.74       -0.31      5.11 o 
   4  -3   8       27.15       47.18     16.85 o 
   5  -3   8       11.52       17.17     12.45 o 
   6  -3   8       85.41      102.57     19.44 o 
   7  -3   8       88.86       80.04     19.80 o 
  -7  -2   8       93.02       66.86     16.81 o 
  -6  -2   8        0.23       15.72     11.27 o 
  -5  -2   8      194.43      190.23     19.35 o 
  -4  -2   8     1100.77     1002.59     39.79 o 
  -3  -2   8      214.71      230.93     18.35 o 
  -2  -2   8     2541.04     2456.22     69.95 o 
  -1  -2   8       76.60       65.77     10.36 o 
   0  -2   8       34.21       31.75      4.54 o 
   1  -2   8      255.46      244.77      9.46 o 
   2  -2   8      377.99      362.97     11.50 o 
   3  -2   8      982.04      955.32     20.22 o 
   4  -2   8       75.24       71.13     13.81 o 
   5  -2   8      604.57      560.43     31.52 o 
   6  -2   8      164.25      176.24     21.35 o 
  -8  -1   8       70.87       86.03     21.71 o 
  -7  -1   8       32.40       55.05     17.62 o 
  -6  -1   8       93.28      101.75     17.26 o 
  -5  -1   8       44.91       40.61     12.72 o 
  -4  -1   8       81.61       85.12     13.72 o 
  -3  -1   8      196.11      203.13     17.90 o 
  -2  -1   8       46.60       51.51     10.81 o 
  -1  -1   8     4925.35     4843.97    159.75 o 
   0  -1   8     1446.58     1368.37     23.99 o 
   1  -1   8     3012.35     2823.98     53.09 o 
   2  -1   8     4152.04     4048.65     57.42 o 
   3  -1   8     1122.72     1110.02     33.61 o 
   4  -1   8      121.66      113.56     15.17 o 
   5  -1   8        0.14       -6.09     11.17 o 
   6  -1   8      164.19      197.77     22.71 o 
  -8   0   8       15.12       13.17     22.53 o 
  -7   0   8       28.28       51.17     12.24 o 
  -6   0   8        0.07        5.98      8.11 o 
  -5   0   8      382.19      427.64     19.75 o 
  -4   0   8     1286.60     1303.56     48.15 o 
  -3   0   8      543.12      573.43     28.53 o 
  -2   0   8     2609.43     2636.50     52.51 o 
  -1   0   8       72.62       64.55      7.48 o 
   0   0   8       21.95       23.77      6.78 o 
   1   0   8      548.27      562.55     13.85 o 
   2   0   8     1312.70     1184.69     22.79 o 
   3   0   8      989.89      947.80     53.19 o 
   4   0   8      103.99       92.30     14.99 o 
   5   0   8       45.75       37.25     13.63 o 
   6   0   8       71.74       90.85     19.17 o 
  -8   1   8       13.94       22.35     15.90 o 
  -7   1   8        1.71       13.45     12.72 o 
  -6   1   8      174.42      179.69     20.80 o 
  -5   1   8       17.37       18.26     11.81 o 
  -4   1   8       83.55       63.59     13.81 o 
  -3   1   8        1.62        4.66      6.10 o 
  -2   1   8      279.27      299.60     24.21 o 
  -1   1   8     2033.42     1855.36     40.00 o 
   0   1   8      288.05      252.42     38.79 o 
   1   1   8     1555.19     1472.62     25.88 o 
   2   1   8      962.17      930.45     32.98 o 
   3   1   8      410.45      400.96     16.94 o 
   4   1   8       21.79       27.90      8.82 o 
   5   1   8       44.85       68.77     16.53 o 
   6   1   8      232.72      234.20     25.89 o 
  -7   2   8        0.76        1.45     11.45 o 
  -6   2   8        4.59      -13.49      8.99 o 
  -5   2   8      139.22      149.17     17.90 o 
  -4   2   8       70.62       58.14     12.81 o 
  -3   2   8      346.41      344.35     16.64 o 
  -2   2   8      555.80      531.15     19.06 o 
  -1   2   8       52.91       66.05      7.82 o 
   0   2   8       56.59       64.79     11.17 o 
   1   2   8      107.06      109.89      8.55 o 
   2   2   8      220.64      207.31     19.26 o 
   3   2   8      766.05      763.41     24.44 o 
   4   2   8       14.52       22.28     15.53 o 
   5   2   8      423.21      392.09     30.25 o 
   6   2   8      132.94      164.34     24.07 o 
  -7   3   8        5.22       15.35     13.08 o 
  -6   3   8      194.07      178.24     21.53 o 
  -5   3   8      103.05       81.76     15.35 o 
  -4   3   8        0.96       -2.51      6.46 o 
  -3   3   8        4.55       -2.06      5.93 o 
  -2   3   8       37.41       35.92      7.64 o 
  -1   3   8     1862.99     1898.58     41.75 o 
   0   3   8      573.12      597.06     26.66 o 
   1   3   8      821.74      875.58     38.79 o 
   2   3   8      417.23      439.30     17.79 o 
   3   3   8       65.51       78.87     10.54 o 
   4   3   8        0.42        8.52      8.97 o 
   5   3   8        7.02       12.36     12.90 o 
  -7   4   8       10.29        1.54     12.26 o 
  -6   4   8       28.37       24.26     13.45 o 
  -5   4   8      688.24      699.97     36.34 o 
  -4   4   8      560.40      555.81     22.22 o 
  -3   4   8      618.31      690.96     24.04 o 
  -2   4   8     1522.28     1415.36     35.21 o 
  -1   4   8      349.04      350.03     24.62 o 
   0   4   8      287.42      247.47     21.62 o 
   1   4   8      291.40      283.08     23.98 o 
   2   4   8        8.74       19.90     12.90 o 
   3   4   8      472.71      459.57     32.89 o 
   4   4   8       32.89       37.15     10.70 o 
   5   4   8      261.32      256.14     18.75 o 
  -7   5   8        0.93       -5.54     13.90 o 
  -6   5   8      384.26      412.54     30.43 o 
  -5   5   8      794.05      796.40     34.16 o 
  -4   5   8        0.70       -7.50      7.95 o 
  -3   5   8      274.14      280.27     21.26 o 
  -2   5   8       17.20        4.98      7.14 o 
  -1   5   8     1302.82     1288.17     33.08 o 
   0   5   8        1.43        4.00     11.90 o 
   1   5   8     1052.24     1050.28     46.15 o 
   2   5   8       17.93       -3.91     11.54 o 
   3   5   8       70.76       24.17     15.72 o 
   4   5   8       26.11       44.56     11.87 o 
  -6   6   8       26.64       16.90     13.90 o 
  -5   6   8     1085.82     1081.46     38.29 o 
  -4   6   8      111.47      130.64     13.44 o 
  -3   6   8      754.86      764.92     47.65 o 
  -2   6   8       66.60       89.04     10.84 o 
  -1   6   8       98.65       87.67     16.99 o 
   0   6   8       52.96       51.51     15.72 o 
   1   6   8       26.18       37.25     15.63 o 
   2   6   8      411.21      405.81     32.43 o 
   3   6   8      309.39      344.85     29.98 o 
   4   6   8       28.64       17.62     17.72 o 
  -6   7   8        1.89        7.36     14.99 o 
  -5   7   8       16.91        7.54      9.81 o 
  -4   7   8      186.63      195.60     15.49 o 
  -3   7   8      196.96      155.66     14.07 o 
  -2   7   8       53.32       47.97     15.17 o 
  -1   7   8     1163.47     1119.60     49.78 o 
   0   7   8       42.79       37.70     15.44 o 
   1   7   8     1222.47     1218.71     54.87 o 
   2   7   8       86.22       77.22     19.90 o 
   3   7   8       42.04       11.90     16.17 o 
  -5   8   8      166.34      178.15     22.98 o 
  -4   8   8      120.70      156.27     15.47 o 
  -3   8   8      269.54      338.09     25.62 o 
  -2   8   8      120.88      140.36     21.98 o 
  -1   8   8       37.29       27.16     16.17 o 
   0   8   8        1.00        6.90     14.63 o 
   1   8   8        4.28        4.00     15.26 o 
   2   8   8      328.35      316.78     32.34 o 
  -3   9   8       78.11       75.49     19.71 o 
  -2   9   8       48.71       69.32     19.17 o 
  -1   9   8      611.20      601.86     39.61 o 
   0   9   8       40.58       14.08     16.17 o 
  -2 -12   9       39.88       32.41     10.71 o 
  -1 -12   9        1.79        2.99      9.39 o 
   0 -12   9      340.35      293.16     26.35 o 
   1 -12   9      161.77      131.27     20.71 o 
   2 -12   9        4.15        2.63     13.72 o 
   3 -12   9       56.48       53.51     18.81 o 
  -3 -11   9      236.18      212.61     17.09 o 
  -2 -11   9      117.93      114.36     29.98 o 
  -1 -11   9        1.92        3.57      8.45 o 
   0 -11   9       12.60       27.44     13.08 o 
   1 -11   9       29.71       36.70     15.08 o 
   2 -11   9       34.47       27.71     14.63 o 
   3 -11   9      105.56      111.38     20.89 o 
   4 -11   9      158.99      186.05     25.07 o 
  -4 -10   9        4.14       10.87     10.57 o 
  -3 -10   9      130.17      126.30     13.87 o 
  -2 -10   9      185.07      183.77     14.88 o 
  -1 -10   9      153.15      131.98     12.92 o 
   0 -10   9       52.25       57.23     15.17 o 
   1 -10   9      304.85      310.15     25.62 o 
   2 -10   9        8.17       13.72     12.99 o 
   3 -10   9      211.91      243.11     25.26 o 
   4 -10   9       98.60       90.39     20.26 o 
  -5  -9   9        0.16      -19.17     13.81 o 
  -4  -9   9      173.67      234.93     17.34 o 
  -3  -9   9      511.58      511.73     66.50 o 
  -2  -9   9      443.74      426.46     20.30 o 
  -1  -9   9       74.52       84.40     10.82 o 
   0  -9   9       36.06       54.10      9.05 o 
   1  -9   9      101.43       84.21     15.63 o 
   2  -9   9        5.43      -13.49      8.99 o 
   3  -9   9       67.02       61.32     16.08 o 
   4  -9   9      297.44      314.69     28.07 o 
   5  -9   9       36.75       33.12     18.53 o 
  -5  -8   9       28.28       23.53     10.75 o 
  -4  -8   9      198.34      188.28     15.43 o 
  -3  -8   9      104.06      120.37     17.44 o 
  -2  -8   9       68.01       63.14     14.08 o 
  -1  -8   9        7.69        8.18     10.63 o 
   0  -8   9      763.22      726.96     34.61 o 
   1  -8   9      349.33      364.20     25.44 o 
   2  -8   9      298.47      301.52     24.17 o 
   3  -8   9      326.49      396.36     29.25 o 
   4  -8   9       62.26       58.60     11.14 o 
   5  -8   9       15.72        3.14      9.06 o 
  -6  -7   9       41.27       26.98     15.72 o 
  -5  -7   9        6.56       12.22     13.04 o 
  -4  -7   9      212.61      240.47     22.62 o 
  -3  -7   9      384.66      395.37     27.71 o 
  -2  -7   9       47.62       46.79     13.17 o 
  -1  -7   9      448.93      435.07     27.07 o 
   0  -7   9      179.57      169.07     17.99 o 
   1  -7   9      170.64      159.07     17.44 o 
   2  -7   9       27.07        0.45      9.36 o 
   3  -7   9      365.37      295.72     16.69 o 
   4  -7   9       78.75      115.62     14.94 o 
   5  -7   9        2.16       12.57      9.48 o 
   6  -7   9       88.01       64.50     17.26 o 
  -6  -6   9        0.07       -3.41     10.49 o 
  -5  -6   9      156.94      152.53     18.90 o 
  -4  -6   9       70.72       77.13     15.08 o 
  -3  -6   9       13.63       11.99     10.08 o 
  -2  -6   9      120.49      120.92     15.53 o 
  -1  -6   9      217.65      236.57     20.08 o 
   0  -6   9     1510.32     1428.29     50.15 o 
   1  -6   9      596.90      578.24     29.53 o 
   2  -6   9      453.85      429.61     27.44 o 
   3  -6   9      798.64      792.22     27.16 o 
   4  -6   9       96.03       85.29     11.06 o 
   5  -6   9        4.85        8.08     12.26 o 
   6  -6   9       10.31       -5.63     11.72 o 
  -7  -5   9        7.31        6.68     14.85 o 
  -6  -5   9       24.20       36.25     13.63 o 
  -5  -5   9        0.15       -2.27      9.81 o 
  -4  -5   9      396.02      433.98     27.07 o 
  -3  -5   9       68.89       38.34     11.54 o 
  -2  -5   9       33.79       24.44     10.27 o 
  -1  -5   9      502.25      434.34     26.07 o 
   0  -5   9      300.78      296.98     21.35 o 
   1  -5   9       54.36       63.68     12.81 o 
   2  -5   9      203.02      177.85     12.03 o 
   3  -5   9      422.47      369.53     17.38 o 
   4  -5   9      933.52      860.08     27.28 o 
   5  -5   9        2.75       16.72     11.90 o 
   6  -5   9       53.28       27.53     15.72 o 
  -7  -4   9        2.64       14.54     13.26 o 
  -6  -4   9        5.01       12.81     12.36 o 
  -5  -4   9       49.30       56.14     14.08 o 
  -4  -4   9      351.00      356.48     25.53 o 
  -3  -4   9      165.67      178.15     17.72 o 
  -2  -4   9       55.87       59.60     11.90 o 
  -1  -4   9      104.48       98.30     13.35 o 
   0  -4   9     3028.06     2810.80     78.76 o 
   1  -4   9      249.41      282.66     13.83 o 
   2  -4   9      781.94      754.42     36.02 o 
   3  -4   9      426.67      423.26     19.44 o 
   4  -4   9      131.01      125.51     11.43 o 
   5  -4   9        1.81        1.82     10.54 o 
   6  -4   9       41.60       43.15     16.44 o 
  -7  -3   9        0.32        8.63     14.26 o 
  -6  -3   9        3.61       31.61     13.81 o 
  -5  -3   9       50.01       32.43     12.54 o 
  -4  -3   9      834.35      885.76     39.25 o 
  -3  -3   9      431.27      398.82     24.89 o 
  -2  -3   9      858.63      809.35     34.98 o 
  -1  -3   9      673.95      591.41     28.62 o 
   0  -3   9      135.51       93.57     13.35 o 
   1  -3   9       66.43       57.57      6.21 o 
   2  -3   9      233.01      228.34     12.90 o 
   3  -3   9      286.56      271.66     14.18 o 
   4  -3   9      426.75      482.76     28.16 o 
   5  -3   9        0.66       16.44     11.99 o 
   6  -3   9      229.57      248.65     25.71 o 
  -7  -2   9       18.26       31.61     15.72 o 
  -6  -2   9        0.93       24.17     13.81 o 
  -5  -2   9      106.61      120.83     17.17 o 
  -4  -2   9      106.41      117.19     15.99 o 
  -3  -2   9      204.58      210.13     18.81 o 
  -2  -2   9        3.52        3.82      8.45 o 
  -1  -2   9      792.23      807.63     33.80 o 
   0  -2   9     2502.53     2467.90     49.53 o 
   1  -2   9       39.42       32.49      5.29 o 
   2  -2   9      288.45      298.95     20.23 o 
   3  -2   9       33.19       22.17     10.45 o 
   4  -2   9       18.25       18.81     10.72 o 
   5  -2   9        6.93        3.18     12.63 o 
   6  -2   9       62.13      111.01     20.35 o 
  -7  -1   9       11.58        8.45     14.90 o 
  -6  -1   9      112.92      112.01     18.90 o 
  -5  -1   9       82.40       95.39     16.44 o 
  -4  -1   9     1280.49     1340.26     50.42 o 
  -3  -1   9      531.23      500.02     27.89 o 
  -2  -1   9      578.20      584.42     29.53 o 
  -1  -1   9      861.22      818.69     29.53 o 
   0  -1   9       29.70       32.21      5.01 o 
   1  -1   9       17.34        8.85      4.42 o 
   2  -1   9      767.89      798.05     18.62 o 
   3  -1   9      752.39      839.91     24.70 o 
   4  -1   9      322.57      304.88     21.89 o 
   5  -1   9        6.58       -0.09     10.81 o 
   6  -1   9      139.51      158.89     22.62 o 
  -7   0   9       24.70       27.71     19.08 o 
  -6   0   9        2.62       -3.91     13.99 o 
  -5   0   9      466.50      515.28     32.80 o 
  -4   0   9      945.82      890.03     40.06 o 
  -3   0   9       23.06        9.72     10.45 o 
  -2   0   9      247.17      234.81     13.62 o 
  -1   0   9      329.55      302.03     26.07 o 
   0   0   9     2696.75     2596.43     51.88 o 
   1   0   9     1505.86     1511.41     32.63 o 
   2   0   9      312.79      312.39     34.61 o 
   3   0   9       47.32       58.19      9.81 o 
   4   0   9       91.14      109.56     16.53 o 
   5   0   9       13.03        8.72     13.17 o 
   6   0   9       46.47       48.51     17.62 o 
  -7   1   9        0.17       -3.42     10.19 o 
  -6   1   9        2.28        6.89      9.64 o 
  -5   1   9       32.67       43.62     10.57 o 
  -4   1   9     1394.10     1349.53     51.87 o 
  -3   1   9      348.90      362.22     17.54 o 
  -2   1   9      890.92      897.39     34.79 o 
  -1   1   9     1107.69     1131.08     29.94 o 
   0   1   9       11.98       15.50      6.05 o 
   1   1   9        8.69        4.38      7.09 o 
   2   1   9       11.96        1.96      7.63 o 
   3   1   9      778.11      792.70     25.08 o 
   4   1   9      481.15      509.47     28.89 o 
   5   1   9       83.57       63.05     16.17 o 
  -7   2   9       62.99       98.84     19.17 o 
  -6   2   9       19.46       27.62     13.54 o 
  -5   2   9      179.00      194.87     20.99 o 
  -4   2   9       42.04       42.06     13.54 o 
  -3   2   9      142.14      137.58     32.89 o 
  -2   2   9      135.55      147.40     11.88 o 
  -1   2   9      151.30      150.71     11.55 o 
   0   2   9     1469.35     1494.49     35.56 o 
   1   2   9      138.74      144.63     17.26 o 
   2   2   9     1516.75     1486.98     54.51 o 
   3   2   9       74.97       80.32     10.77 o 
   4   2   9        0.75       -0.42      8.85 o 
   5   2   9        0.46        3.91     14.17 o 
  -7   3   9       60.54       64.05     17.26 o 
  -6   3   9        6.95       17.81     13.90 o 
  -5   3   9      124.70      150.17     19.99 o 
  -4   3   9      707.65      697.27     50.56 o 
  -3   3   9       34.58       34.88      9.15 o 
  -2   3   9     1071.69     1125.55     31.54 o 
  -1   3   9      107.07      101.41     19.76 o 
   0   3   9      449.37      476.67     28.80 o 
   1   3   9      170.18      157.26     18.71 o 
   2   3   9       17.98        7.27     12.45 o 
   3   3   9      891.31      894.93     43.42 o 
   4   3   9      306.18      311.03     18.90 o 
   5   3   9       89.76       90.76     19.90 o 
  -7   4   9      215.06      194.50     24.26 o 
  -6   4   9       67.42       60.23     16.53 o 
  -5   4   9      262.72      247.19     23.62 o 
  -4   4   9        3.56        3.96     14.90 o 
  -3   4   9       15.91       15.64      9.31 o 
  -2   4   9      243.03      239.13     12.16 o 
  -1   4   9      492.47      428.71     28.16 o 
   0   4   9      608.76      608.22     35.07 o 
   1   4   9       87.79       73.31     16.26 o 
   2   4   9      331.26      355.48     28.80 o 
   3   4   9      106.27       91.21     19.53 o 
   4   4   9        0.22        1.91     15.17 o 
  -6   5   9       58.46       40.97     16.53 o 
  -5   5   9      791.74      829.61     46.70 o 
  -4   5   9      230.76      252.38     17.10 o 
  -3   5   9        3.12        5.21     17.58 o 
  -2   5   9      297.57      316.06     27.66 o 
  -1   5   9      200.69      223.39     22.62 o 
   0   5   9       40.67       28.25     14.54 o 
   1   5   9       15.80       -4.81     13.08 o 
   2   5   9       11.32       11.08     14.99 o 
   3   5   9      470.13      486.39     33.98 o 
   4   5   9      121.81       93.39     22.08 o 
  -6   6   9       96.01      117.28     21.44 o 
  -5   6   9      357.49      405.69     41.65 o 
  -4   6   9       14.08       10.26      9.44 o 
  -3   6   9       19.94       22.23      8.68 o 
  -2   6   9        9.93        6.83      7.99 o 
  -1   6   9      445.17      405.54     30.16 o 
   0   6   9     1062.82     1015.76     48.97 o 
   1   6   9      231.68      211.13     24.98 o 
   2   6   9      711.30      597.86     39.70 o 
   3   6   9       38.71       27.80     18.53 o 
  -5   7   9       52.00       74.57     13.31 o 
  -4   7   9      289.13      265.93     31.34 o 
  -3   7   9        2.41       -2.01      8.90 o 
  -2   7   9      608.24      621.03     38.61 o 
  -1   7   9       58.17       77.22     19.44 o 
   0   7   9       68.23       50.42     17.72 o 
   1   7   9        5.50       10.08     15.72 o 
   2   7   9       12.50       17.99     16.53 o 
  -4   8   9       56.39       34.40     11.94 o 
  -3   8   9       16.29       -5.45     12.90 o 
  -2   8   9       92.33       96.03     20.08 o 
  -1   8   9      489.58      519.19     38.52 o 
   0   8   9      489.08      451.69     36.88 o 
   1   8   9      113.91      124.73     25.07 o 
  -1 -12  10        0.02        1.91     14.35 o 
   0 -12  10       99.07       69.77     18.17 o 
   1 -12  10      102.33      132.73     20.89 o 
  -3 -11  10       52.25       50.03     14.08 o 
  -2 -11  10      248.40      201.88     16.60 o 
  -1 -11  10       16.49        3.23     23.30 o 
   0 -11  10        6.94       14.63     14.35 o 
   1 -11  10      351.02      332.32     27.98 o 
   2 -11  10      267.38      274.72     27.53 o 
   3 -11  10      107.75       72.68     19.35 o 
  -4 -10  10        1.34      -14.34      9.56 o 
  -3 -10  10      310.04      303.90     25.71 o 
  -2 -10  10       22.21       29.12     10.20 o 
  -1 -10  10       55.30       53.44     10.49 o 
   0 -10  10       82.46       59.50     15.35 o 
   1 -10  10        4.18       11.54     12.26 o 
   2 -10  10       20.60       26.07     14.54 o 
   3 -10  10       29.33       51.06     17.44 o 
   4 -10  10       71.23       88.12     19.53 o 
  -4  -9  10      131.10      146.43     15.64 o 
  -3  -9  10      182.94      166.99     17.81 o 
  -2  -9  10       44.64       49.70     10.61 o 
  -1  -9  10        8.67       18.17     12.08 o 
   0  -9  10       31.26       29.98     12.81 o 
   1  -9  10      605.10      578.42     34.25 o 
   2  -9  10       31.97       59.60     16.26 o 
   3  -9  10       57.90       55.60     16.26 o 
   4  -9  10       47.20       68.04     18.99 o 
  -5  -8  10       23.34       25.57     15.53 o 
  -4  -8  10       24.81       27.16     15.17 o 
  -3  -8  10      397.21      442.24     31.25 o 
  -2  -8  10      219.59      182.42     20.35 o 
  -1  -8  10       91.77       89.48     16.81 o 
   0  -8  10      227.82      199.05     19.90 o 
   1  -8  10      152.14      130.27     17.72 o 
   2  -8  10       73.27       83.03     16.17 o 
   3  -8  10       46.83       46.42     15.26 o 
   4  -8  10      191.62      194.47     16.51 o 
   5  -8  10      104.18      121.67     28.62 o 
  -6  -7  10       88.21       85.48     13.69 o 
  -5  -7  10        5.65        6.00     13.72 o 
  -4  -7  10       35.11       26.62     13.90 o 
  -3  -7  10       92.58       99.84     16.81 o 
  -2  -7  10      171.09      195.23     20.17 o 
  -1  -7  10       40.83       48.97     13.63 o 
   0  -7  10      455.74      378.56     26.89 o 
   1  -7  10     1665.00     1537.04     55.69 o 
   2  -7  10       32.28       46.33     14.35 o 
   3  -7  10       95.25      100.44     12.20 o 
   4  -7  10        1.48       20.88     10.05 o 
   5  -7  10        9.09       19.60      9.92 o 
  -6  -6  10       18.22       -5.72     12.54 o 
  -5  -6  10        3.23        3.27     11.63 o 
  -4  -6  10        0.39        2.45     11.27 o 
  -3  -6  10       16.39       16.17     10.99 o 
  -2  -6  10      293.91      279.90     22.80 o 
  -1  -6  10      217.48      213.04     20.17 o 
   0  -6  10      606.31      589.05     31.16 o 
   1  -6  10      351.75      314.24     23.53 o 
   2  -6  10      552.74      471.13     29.07 o 
   3  -6  10       60.61       64.63     10.40 o 
   4  -6  10       96.55       99.87     12.49 o 
   5  -6  10      219.01      240.02     23.35 o 
  -6  -5  10       67.72       84.40     18.26 o 
  -5  -5  10       22.41        9.45     11.27 o 
  -4  -5  10       92.49       75.40     15.53 o 
  -3  -5  10       93.45       65.32     14.44 o 
  -2  -5  10       58.95       84.21     14.81 o 
  -1  -5  10      197.59      215.49     19.62 o 
   0  -5  10      767.75      787.46     36.34 o 
   1  -5  10     2007.88     1728.27     58.23 o 
   2  -5  10      126.17      149.83     15.58 o 
   3  -5  10      342.56      305.41     19.76 o 
   4  -5  10      193.04      216.86     15.05 o 
   5  -5  10       15.34       29.43     14.63 o 
  -6  -4  10       18.17       32.25     15.35 o 
  -5  -4  10       61.92       57.23     15.99 o 
  -4  -4  10       49.38       61.23     14.54 o 
  -3  -4  10      507.60      562.61     31.34 o 
  -2  -4  10      110.01       85.76     14.90 o 
  -1  -4  10      503.67      474.49     27.25 o 
   0  -4  10      299.15      272.09     21.44 o 
   1  -4  10        2.15        5.36      9.90 o 
   2  -4  10        8.32        6.38      7.81 o 
   3  -4  10       57.29       58.26      9.31 o 
   4  -4  10      275.98      303.34     22.98 o 
   5  -4  10      150.54      159.80     19.90 o 
   6  -4  10        2.44        2.63     12.99 o 
  -7  -3  10       50.62       63.50     18.90 o 
  -6  -3  10       77.34       80.76     17.17 o 
  -5  -3  10       55.91       38.61     14.90 o 
  -4  -3  10      180.31      176.70     19.44 o 
  -3  -3  10       65.89       61.59     13.90 o 
  -2  -3  10      211.93      271.90     22.26 o 
  -1  -3  10       53.42       30.34     11.27 o 
   0  -3  10      669.98      609.58     31.07 o 
   1  -3  10      917.97      944.53     21.41 o 
   2  -3  10       29.44       21.64      5.82 o 
   3  -3  10      574.26      607.49     30.25 o 
   4  -3  10       20.45       14.26     10.63 o 
   5  -3  10       80.57      118.19     19.17 o 
   6  -3  10       40.24       26.07     15.72 o 
  -7  -2  10       17.99       20.62     15.63 o 
  -6  -2  10      137.51      147.63     21.89 o 
  -5  -2  10        7.76       13.26     12.36 o 
  -4  -2  10      169.39      164.98     19.35 o 
  -3  -2  10     1438.75     1387.05     52.06 o 
  -2  -2  10      112.75       98.57     14.81 o 
  -1  -2  10     1791.87     1715.73     56.60 o 
   0  -2  10      888.21      890.16     26.31 o 
   1  -2  10      817.07      826.83     24.92 o 
   2  -2  10       79.44       77.92     10.09 o 
   3  -2  10       17.59       -2.54      8.72 o 
   4  -2  10      512.97      507.20     30.34 o 
   5  -2  10      212.55      265.00     25.16 o 
  -7  -1  10       78.41      135.91     24.98 o 
  -6  -1  10      282.07      237.38     25.80 o 
  -5  -1  10      196.39      248.01     24.80 o 
  -4  -1  10      395.44      425.80     28.34 o 
  -3  -1  10        9.18       -1.64      9.36 o 
  -2  -1  10      261.33      269.91     21.17 o 
  -1  -1  10      262.03      275.23     15.94 o 
   0  -1  10     2618.53     2513.49     51.74 o 
   1  -1  10      803.48      808.22     19.14 o 
   2  -1  10      233.20      208.53     12.47 o 
   3  -1  10      218.80      238.75     19.99 o 
   4  -1  10       88.26      103.38     16.53 o 
   5  -1  10        2.15        8.27     14.81 o 
  -7   0  10        2.32       26.44     18.81 o 
  -6   0  10        4.22       29.62     16.72 o 
  -5   0  10        2.15        3.54     12.45 o 
  -4   0  10      571.41      624.84     35.70 o 
  -3   0  10      761.33      759.48     36.43 o 
  -2   0  10        1.11       -1.53     10.58 o 
  -1   0  10     1081.51     1126.60     67.41 o 
   0   0  10      899.38      878.90     26.13 o 
   1   0  10      273.33      250.74     17.90 o 
   2   0  10        7.65       -1.72      3.55 o 
   3   0  10       34.38       33.59      9.17 o 
   4   0  10      671.52      681.17     34.34 o 
   5   0  10       33.11       42.88     15.99 o 
  -7   1  10       25.31       43.42     23.17 o 
  -6   1  10        9.60        6.45     16.53 o 
  -5   1  10       85.58       88.30     18.81 o 
  -4   1  10      126.79      129.64     18.71 o 
  -3   1  10       12.86       15.44      8.02 o 
  -2   1  10       52.37       62.94     19.71 o 
  -1   1  10       54.43       45.43      8.61 o 
   0   1  10      853.10      877.74     26.30 o 
   1   1  10      930.30      907.74     39.88 o 
   2   1  10      515.80      459.87     29.43 o 
   3   1  10      535.47      485.09     20.38 o 
   4   1  10       33.52       35.34     14.17 o 
   5   1  10        2.43        3.18     14.17 o 
  -7   2  10       38.51       56.12     15.11 o 
  -6   2  10        3.21        8.15     10.77 o 
  -5   2  10        0.78        9.90      9.26 o 
  -4   2  10      138.16      168.88     20.99 o 
  -3   2  10      852.22      871.99     29.00 o 
  -2   2  10        4.03        5.65      8.99 o 
  -1   2  10      416.81      412.46     18.81 o 
   0   2  10       16.84       19.74      9.49 o 
   1   2  10        1.38       14.72     11.99 o 
   2   2  10      191.22      177.15     21.17 o 
   3   2  10      106.62       77.95     18.26 o 
   4   2  10      658.15      719.43     42.79 o 
  -6   3  10       35.13       47.69     17.72 o 
  -5   3  10      264.83      259.37     24.98 o 
  -4   3  10       87.76       90.37     10.42 o 
  -3   3  10       32.71       10.17      8.69 o 
  -2   3  10       64.52       73.14     11.40 o 
  -1   3  10       19.19       14.34      8.07 o 
   0   3  10      317.15      339.22     26.35 o 
   1   3  10      267.29      300.79     25.44 o 
   2   3  10      243.30      232.30     24.44 o 
   3   3  10      375.60      401.63     31.80 o 
   4   3  10       71.50       42.61     18.44 o 
  -6   4  10       27.53       26.98     15.99 o 
  -5   4  10       10.67        3.45     12.81 o 
  -4   4  10      170.39      186.15     15.46 o 
  -3   4  10      292.80      289.61     14.70 o 
  -2   4  10       49.76       48.85     10.03 o 
  -1   4  10      580.40      609.31     35.52 o 
   0   4  10      141.81      110.74     18.53 o 
   1   4  10       79.22       71.04     18.08 o 
   2   4  10      166.09      116.56     20.53 o 
   3   4  10       34.67       36.25     17.72 o 
  -5   5  10      136.56      135.23     15.58 o 
  -4   5  10        2.50        0.59      9.19 o 
  -3   5  10       13.70      -11.70      7.80 o 
  -2   5  10      161.45      116.36     19.12 o 
  -1   5  10        1.20        1.18     12.90 o 
   0   5  10      928.62      892.66     45.15 o 
   1   5  10      183.06      262.37     27.89 o 
   2   5  10      292.50      294.53     28.80 o 
   3   5  10      216.96      241.83     27.16 o 
  -5   6  10       39.74       19.52     11.55 o 
  -4   6  10      115.99      136.89     15.18 o 
  -3   6  10      451.07      493.44     23.65 o 
  -2   6  10      336.28      359.39     30.89 o 
  -1   6  10      687.24      625.12     38.43 o 
   0   6  10        8.44       22.08     15.63 o 
   1   6  10       17.96        3.36     14.72 o 
   2   6  10       68.01       55.69     19.99 o 
  -4   7  10        5.02        5.49     10.66 o 
  -3   7  10        5.34      -13.99     13.35 o 
  -2   7  10      108.24       89.21     21.53 o 
  -1   7  10       25.07       14.35     16.35 o 
   0   7  10      709.47      740.49     45.70 o 
   1   7  10       95.36       86.03     23.98 o 
  -2 -11  11       35.54       17.95     10.83 o 
  -1 -11  11       61.85       57.36     12.02 o 
   0 -11  11       15.86        8.54     12.99 o 
   1 -11  11       73.91       74.77     18.26 o 
   2 -11  11       48.42       73.22     19.35 o 
  -3 -10  11        1.51        5.36     10.47 o 
  -2 -10  11        0.74        5.82      9.28 o 
  -1 -10  11      139.12      135.80     13.87 o 
   0 -10  11        3.54       -7.99     10.54 o 
   1 -10  11      145.09      168.70     22.80 o 
   2 -10  11      177.36      158.71     22.35 o 
   3 -10  11        7.48        2.82     14.99 o 
  -4  -9  11       55.35       70.09     13.60 o 
  -3  -9  11       25.37       36.25     16.44 o 
  -2  -9  11      223.47      248.19     24.35 o 
  -1  -9  11       69.18       67.86     16.17 o 
   0  -9  11       77.68       83.67     17.44 o 
   1  -9  11      164.47      112.29     18.71 o 
   2  -9  11       95.06      100.57     18.81 o 
   3  -9  11       25.11       31.61     14.99 o 
   4  -9  11        0.95       -9.45     13.26 o 
  -5  -8  11       44.04       35.98     13.17 o 
  -4  -8  11        0.97        7.90     13.35 o 
  -3  -8  11       62.98       70.50     16.81 o 
  -2  -8  11      186.26      222.39     23.08 o 
  -1  -8  11      133.33      158.89     19.99 o 
   0  -8  11       48.14       45.51     14.99 o 
   1  -8  11      377.82      387.19     28.53 o 
   2  -8  11      132.66      161.53     21.80 o 
   3  -8  11        2.80       -0.09     11.17 o 
   4  -8  11      125.62      113.01     21.80 o 
  -5  -7  11        0.43        1.45     13.35 o 
  -4  -7  11        5.60      -15.35     11.63 o 
  -3  -7  11      119.94      152.26     20.35 o 
  -2  -7  11      589.49      592.50     33.89 o 
  -1  -7  11      102.94      131.18     18.44 o 
   0  -7  11      430.92      413.63     29.43 o 
   1  -7  11      269.22      256.28     23.08 o 
   2  -7  11       90.54       73.13     16.72 o 
   3  -7  11       14.22        2.36     12.63 o 
   4  -7  11        0.35        4.42      9.25 o 
   5  -7  11       69.95       48.60     17.99 o 
  -5  -6  11        2.96       17.17     12.72 o 
  -4  -6  11        9.50       25.44     14.35 o 
  -3  -6  11       41.62       18.17     12.63 o 
  -2  -6  11      131.70      146.17     18.90 o 
  -1  -6  11      267.67      317.33     25.89 o 
   0  -6  11       18.96        7.18     11.45 o 
   1  -6  11      918.75      883.12     41.15 o 
   2  -6  11      531.32      527.82     31.61 o 
   3  -6  11       40.60       22.82      9.54 o 
   4  -6  11       74.48      107.47     13.14 o 
   5  -6  11       11.77       11.08     14.81 o 
  -6  -5  11       83.60      104.47     19.44 o 
  -5  -5  11      137.15      141.27     20.71 o 
  -4  -5  11        7.59       -3.09     11.54 o 
  -3  -5  11      273.36      313.51     24.89 o 
  -2  -5  11      812.24      745.67     36.97 o 
  -1  -5  11        1.70       -2.27     11.27 o 
   0  -5  11      327.63      326.23     25.07 o 
   1  -5  11      118.65      141.54     18.71 o 
   2  -5  11      153.20      144.49     14.22 o 
   3  -5  11       57.79       42.16      9.95 o 
   4  -5  11       48.45       33.07     14.35 o 
   5  -5  11      236.12      232.75     23.80 o 
  -6  -4  11      151.13      133.45     21.98 o 
  -5  -4  11       48.35       37.97     15.35 o 
  -4  -4  11       59.26       34.07     13.63 o 
  -3  -4  11      126.98      103.20     16.90 o 
  -2  -4  11      232.15      269.91     23.17 o 
  -1  -4  11      127.73      132.00     17.26 o 
   0  -4  11       36.11       38.52     12.36 o 
   1  -4  11      655.27      631.11     33.52 o 
   2  -4  11      364.21      399.99     18.32 o 
   3  -4  11       29.56       16.99      8.39 o 
   4  -4  11      229.23      236.75     22.62 o 
   5  -4  11       28.72       31.71     14.54 o 
  -6  -3  11      105.86      107.02     21.08 o 
  -5  -3  11       87.30       91.39     18.53 o 
  -4  -3  11       18.71       27.07     13.35 o 
  -3  -3  11      582.28      633.47     34.70 o 
  -2  -3  11     1079.55     1150.57     47.51 o 
  -1  -3  11      286.57      309.97     24.80 o 
   0  -3  11      125.45      105.11     15.99 o 
   1  -3  11       70.93       53.11      9.00 o 
   2  -3  11        4.15        9.91      5.84 o 
   3  -3  11       23.53       16.99     11.90 o 
   4  -3  11      180.25      184.42     19.90 o 
   5  -3  11      207.24      212.13     23.35 o 
  -6  -2  11      287.37      334.77     29.53 o 
  -5  -2  11       34.80       42.70     16.08 o 
  -4  -2  11      202.40      188.78     21.35 o 
  -3  -2  11       73.68       86.85     16.17 o 
  -2  -2  11       16.67       35.52     12.90 o 
  -1  -2  11       44.33       60.96     13.81 o 
   0  -2  11      208.68      222.80     14.00 o 
   1  -2  11      440.76      430.92     19.29 o 
   2  -2  11      232.80      256.20     14.57 o 
   3  -2  11       25.87       24.53     12.36 o 
   4  -2  11      301.45      322.69     24.98 o 
   5  -2  11       73.37      107.11     19.99 o 
  -6  -1  11      252.54      265.00     27.89 o 
  -5  -1  11       57.91       48.15     17.44 o 
  -4  -1  11        4.77       -3.54     11.17 o 
  -3  -1  11      303.77      330.77     26.89 o 
  -2  -1  11      792.39      764.93     37.79 o 
  -1  -1  11      445.20      457.72     20.49 o 
   0  -1  11      186.28      148.04     27.66 o 
   1  -1  11      135.72      141.79     18.40 o 
   2  -1  11       34.91       26.50      8.10 o 
   3  -1  11      196.91      195.87     19.35 o 
   4  -1  11       80.35       85.49     17.17 o 
   5  -1  11      284.98      321.60     28.07 o 
  -6   0  11      240.93      265.09     30.43 o 
  -5   0  11       26.65       13.45     14.63 o 
  -4   0  11      162.96      145.45     20.44 o 
  -3   0  11      213.36      215.76     21.62 o 
  -2   0  11        8.87       18.36      8.44 o 
  -1   0  11      242.06      283.25     16.20 o 
   0   0  11       16.95       10.97      7.70 o 
   1   0  11     1573.05     1553.57     56.69 o 
   2   0  11      229.71      276.08     23.89 o 
   3   0  11      325.27      359.21     28.07 o 
   4   0  11      262.72      324.23     26.62 o 
  -6   1  11       43.42       72.40     22.71 o 
  -5   1  11      120.36      134.73     22.08 o 
  -4   1  11       14.10        7.90     13.72 o 
  -3   1  11      442.77      503.01     23.15 o 
  -2   1  11      380.30      367.87     19.21 o 
  -1   1  11      592.04      583.86     23.17 o 
   0   1  11      391.13      388.64     18.80 o 
   1   1  11        2.00        7.45     11.90 o 
   2   1  11       81.61       76.86     16.26 o 
   3   1  11       11.87        5.27     14.81 o 
  -6   2  11      146.17      190.60     29.89 o 
  -5   2  11        6.84      -18.81     12.54 o 
  -4   2  11      152.40      149.26     21.17 o 
  -3   2  11        0.49        1.23      7.88 o 
  -2   2  11        0.08        2.17      7.86 o 
  -1   2  11      144.11      147.97     13.41 o 
   0   2  11       85.36       74.13     17.62 o 
   1   2  11     1053.30     1048.74     46.97 o 
   2   2  11      199.81      251.37     25.16 o 
   3   2  11      299.47      301.70     27.80 o 
  -6   3  11       15.04       10.58     12.22 o 
  -5   3  11       12.80        9.72     16.90 o 
  -4   3  11        1.16       -1.87     10.63 o 
  -3   3  11      267.04      302.81     23.94 o 
  -2   3  11       79.81       96.39     20.89 o 
  -1   3  11      142.05      161.80     21.71 o 
   0   3  11      165.35      168.34     22.62 o 
   1   3  11        6.51       11.81     14.35 o 
   2   3  11       17.63       24.89     15.90 o 
   3   3  11       30.24       61.32     19.08 o 
  -5   4  11        1.17      -15.65     10.43 o 
  -4   4  11       48.37       39.75     13.13 o 
  -3   4  11       35.02       32.88     14.40 o 
  -2   4  11       74.65       78.96     12.24 o 
  -1   4  11      196.70      185.42     23.35 o 
   0   4  11       15.05        3.45     14.26 o 
   1   4  11      997.38      997.86     48.78 o 
   2   4  11       24.80       29.62     18.35 o 
   3   4  11      216.89      201.95     27.53 o 
  -5   5  11        3.48        2.63     10.53 o 
  -4   5  11        5.86        2.20      8.72 o 
  -3   5  11      643.68      658.10     28.07 o 
  -2   5  11      310.36      299.98     29.07 o 
  -1   5  11      486.91      487.03     34.98 o 
   0   5  11      262.63      307.88     29.07 o 
   1   5  11        0.98       -0.82     16.35 o 
   2   5  11        0.89        9.36     17.35 o 
  -4   6  11       95.54       69.31     13.15 o 
  -3   6  11        2.21       20.35     16.99 o 
  -2   6  11        8.01       18.81     16.90 o 
  -1   6  11       48.26       44.61     19.17 o 
   0   6  11      111.67      132.00     23.71 o 
   1   6  11      585.34      590.69     41.34 o 
  -2 -10  12       57.07       57.01     12.12 o 
  -1 -10  12      168.51      161.62     22.53 o 
   0 -10  12        2.99        4.91     13.35 o 
   1 -10  12       26.43       24.07     16.26 o 
   2 -10  12       28.53       27.34     15.72 o 
  -3  -9  12       12.57        8.45     14.81 o 
  -2  -9  12       94.12       95.66     19.35 o 
  -1  -9  12       92.72       98.84     18.99 o 
   0  -9  12       41.77       42.15     15.72 o 
   1  -9  12        9.06        9.99     14.54 o 
   2  -9  12      272.60      198.68     24.17 o 
   3  -9  12       61.87       61.78     18.17 o 
  -4  -8  12       45.10       52.96     17.99 o 
  -3  -8  12        3.77        4.36     13.90 o 
  -2  -8  12      298.22      350.76     28.98 o 
  -1  -8  12      615.46      649.65     38.43 o 
   0  -8  12       33.71       36.16     15.81 o 
   1  -8  12       19.10        1.00     12.54 o 
   2  -8  12       21.71       -8.18     11.81 o 
   3  -8  12       31.25       26.71     15.08 o 
  -5  -7  12        5.51       10.63     14.26 o 
  -4  -7  12       27.99       27.25     16.17 o 
  -3  -7  12       45.76       48.88     17.35 o 
  -2  -7  12       56.89       46.15     15.99 o 
  -1  -7  12      352.79      308.33     26.53 o 
   0  -7  12      517.82      518.37     33.16 o 
   1  -7  12        2.94       -2.18     11.36 o 
   2  -7  12      128.05      127.82     19.62 o 
   3  -7  12      145.62      132.36     20.62 o 
   4  -7  12       20.66       15.84     11.04 o 
  -5  -6  12        7.12       13.08     14.81 o 
  -4  -6  12       92.47       82.85     18.62 o 
  -3  -6  12        0.06       -7.63     11.90 o 
  -2  -6  12      492.56      477.67     32.07 o 
  -1  -6  12      628.98      610.58     35.79 o 
   0  -6  12       78.29       95.21     17.17 o 
   1  -6  12      133.02      121.01     18.26 o 
   2  -6  12       97.10       85.76     18.08 o 
   3  -6  12       66.00       73.30     12.54 o 
   4  -6  12        4.13        7.27     14.81 o 
  -5  -5  12       31.43       17.35     15.81 o 
  -4  -5  12       10.98       23.26     13.81 o 
  -3  -5  12       71.93       69.77     16.99 o 
  -2  -5  12      128.18      151.62     20.17 o 
  -1  -5  12       23.28       31.52     14.26 o 
   0  -5  12       66.35       80.49     16.35 o 
   1  -5  12        0.33       -1.91     11.63 o 
   2  -5  12      473.02      408.72     30.16 o 
   3  -5  12       44.34       50.42     10.88 o 
   4  -5  12       26.70       36.88     15.63 o 
  -6  -4  12       41.56       45.06     18.53 o 
  -5  -4  12       39.61       44.24     17.62 o 
  -4  -4  12       76.85      101.20     18.81 o 
  -3  -4  12        3.62       14.99     12.45 o 
  -2  -4  12      545.26      564.89     33.34 o 
  -1  -4  12      170.42      147.63     19.26 o 
   0  -4  12      157.91      172.25     20.80 o 
   1  -4  12      137.61      153.71     19.26 o 
   2  -4  12        0.15       10.99      8.27 o 
   3  -4  12      106.39       92.48     16.90 o 
   4  -4  12       77.85       83.31     17.90 o 
  -6  -3  12       78.37       81.85     20.17 o 
  -5  -3  12      223.31      205.40     24.53 o 
  -4  -3  12        4.52       -2.18     12.08 o 
  -3  -3  12      358.95      394.91     30.52 o 
  -2  -3  12      103.86       92.48     16.81 o 
  -1  -3  12      198.28      213.85     21.80 o 
   0  -3  12      193.20      204.04     21.35 o 
   1  -3  12       36.51       17.90     12.90 o 
   2  -3  12      740.06      763.96     25.54 o 
   3  -3  12      216.43      245.01     22.44 o 
   4  -3  12      136.60      108.65     17.99 o 
  -6  -2  12       36.63       25.98     17.35 o 
  -5  -2  12       27.48       50.42     17.53 o 
  -4  -2  12      132.73      143.45     20.53 o 
  -3  -2  12       17.03       34.07     14.99 o 
  -2  -2  12     1360.99     1414.67     55.51 o 
  -1  -2  12      263.62      247.74     22.89 o 
   0  -2  12      230.03      214.42     50.33 o 
   1  -2  12       96.12      118.87     12.69 o 
   2  -2  12       11.57        3.36     12.08 o 
   3  -2  12       67.95       72.59     15.53 o 
   4  -2  12       10.24        2.91     12.63 o 
  -6  -1  12      172.34      184.06     25.89 o 
  -5  -1  12      119.29      136.45     22.62 o 
  -4  -1  12        0.20       -0.73     12.17 o 
  -3  -1  12      256.12      246.74     23.80 o 
  -2  -1  12      421.94      397.18     29.62 o 
  -1  -1  12      649.24      704.73     26.11 o 
   0  -1  12       23.35       10.33      8.21 o 
   1  -1  12      473.85      492.93     31.34 o 
   2  -1  12      888.38     1007.31     45.06 o 
   4  -1  12       39.63       29.80     15.17 o 
  -6   0  12       47.60       47.42     20.08 o 
  -5   0  12        2.82        4.81     13.90 o 
  -4   0  12       37.71       38.97     15.63 o 
  -3   0  12      116.38      130.46     20.35 o 
  -2   0  12      827.45      799.47     28.68 o 
  -1   0  12       76.48       69.89     11.37 o 
   0   0  12      486.47      504.53     22.15 o 
   1   0  12      144.88      162.80     20.99 o 
   2   0  12       53.53       36.61     15.53 o 
  -6   1  12       89.67       86.30     23.89 o 
  -5   1  12       66.22       75.58     21.08 o 
  -4   1  12       27.87       25.71     16.35 o 
  -3   1  12        8.83        7.45      9.08 o 
  -2   1  12        0.67       10.55      8.93 o 
  -1   1  12       91.03       89.07     12.51 o 
   0   1  12      103.44      106.65     18.81 o 
   1   1  12      257.65      242.56     23.89 o 
   2   1  12      850.10      911.38     45.33 o 
   3   1  12        0.02       15.35     16.26 o 
  -5   2  12        9.16       21.62     17.53 o 
  -4   2  12        8.89       -9.63     12.54 o 
  -3   2  12        1.80        1.55      8.93 o 
  -2   2  12      190.78      211.24     16.32 o 
  -1   2  12       81.56       73.98     12.00 o 
   0   2  12      416.70      413.17     32.43 o 
   1   2  12      162.73      132.45     21.53 o 
   2   2  12        9.48       15.35     15.63 o 
   3   2  12      106.64      158.07     23.62 o 
  -5   3  12       59.63       82.49     23.26 o 
  -4   3  12       25.76       48.77     13.13 o 
  -3   3  12      116.22      131.85     15.53 o 
  -2   3  12      208.07      162.51     15.54 o 
  -1   3  12       14.71       -8.72     13.26 o 
   0   3  12      224.70      174.97     23.53 o 
   1   3  12      282.20      263.27     28.25 o 
   2   3  12      566.77      571.79     39.34 o 
  -4   4  12      137.47      109.95     16.01 o 
  -3   4  12      168.02      175.95     17.12 o 
  -2   4  12      617.45      674.63     41.52 o 
  -1   4  12       10.47       -5.72     14.63 o 
   0   4  12      325.41      356.85     32.52 o 
   1   4  12       45.66       79.85     21.44 o 
  -3   5  12       82.06       77.40     21.71 o 
  -2   5  12        2.13      -13.72     13.45 o 
  -1   5  12       19.22       31.52     18.81 o 
   0   5  12       57.31       48.33     19.80 o 
  -2  -9  13       53.07       55.78     19.26 o 
  -1  -9  13      246.74      236.38     27.07 o 
   0  -9  13       20.92       58.41     18.35 o 
   1  -9  13        6.42       -8.90     12.45 o 
   2  -9  13       22.32       19.26     15.81 o 
  -3  -8  13        9.02       -0.27     14.81 o 
  -2  -8  13       58.62       49.87     17.72 o 
  -1  -8  13      101.65      121.55     21.89 o 
   0  -8  13        0.68        2.73     12.72 o 
   1  -8  13       16.30       17.26     14.90 o 
   2  -8  13       24.38       15.53     14.99 o 
  -4  -7  13      136.85      140.27     22.62 o 
  -3  -7  13       68.87       83.03     20.71 o 
  -2  -7  13       18.92       33.89     16.17 o 
  -1  -7  13      478.73      550.08     35.70 o 
   0  -7  13      150.13      137.18     21.26 o 
   1  -7  13       63.88       74.86     18.08 o 
   2  -7  13       42.01       35.25     16.62 o 
   3  -7  13        0.90        2.27     14.63 o 
  -4  -6  13      168.40      141.63     22.17 o 
  -3  -6  13        0.57       -0.82     13.26 o 
  -2  -6  13      134.15      134.82     21.62 o 
  -1  -6  13       64.30       64.86     18.08 o 
   0  -6  13      151.42      146.72     21.08 o 
   1  -6  13       31.95       46.88     16.44 o 
   2  -6  13       95.11       96.75     19.08 o 
   3  -6  13      213.39      237.90     17.79 o 
  -5  -5  13       44.30       24.62     16.44 o 
  -4  -5  13      107.97      153.99     22.98 o 
  -3  -5  13       37.70       23.53     15.44 o 
  -2  -5  13       19.63       38.70     15.44 o 
  -1  -5  13      338.34      403.81     31.89 o 
   0  -5  13       66.25       60.59     17.08 o 
   1  -5  13       12.32       -1.82     12.36 o 
   2  -5  13       91.31       96.48     19.17 o 
   3  -5  13       34.10       38.16     16.81 o 
  -5  -4  13      222.16      194.41     25.16 o 
  -4  -4  13      168.07      165.16     23.80 o 
  -3  -4  13      146.73      128.73     20.80 o 
  -2  -4  13        0.63       -6.90     11.99 o 
  -1  -4  13        9.03       -0.18     13.26 o 
   0  -4  13       77.32       84.67     18.08 o 
   1  -4  13       44.38       57.42     15.53 o 
   2  -4  13      351.53      336.93     19.06 o 
   3  -4  13      356.18      385.37     28.80 o 
  -5  -3  13       17.05       26.71     16.17 o 
  -4  -3  13       79.57       84.85     19.99 o 
  -3  -3  13        2.55        7.54     13.54 o 
  -2  -3  13       13.49        0.18     13.81 o 
  -1  -3  13      104.61       72.04     16.90 o 
   0  -3  13       28.11       21.98     15.08 o 
   1  -3  13      131.49      137.54     20.35 o 
  -5  -2  13       58.47       48.06     19.17 o 
  -4  -2  13      196.68      143.27     22.71 o 
  -3  -2  13       99.18       96.21     18.99 o 
  -2  -2  13       11.64       25.80     14.35 o 
  -1  -2  13      197.98      185.96     22.17 o 
   0  -2  13      151.63      147.08     21.08 o 
   1  -2  13       69.84       51.33     16.26 o 
  -5  -1  13       52.11       73.59     20.80 o 
  -4  -1  13       48.19       60.32     18.62 o 
  -3  -1  13       84.23       98.39     19.44 o 
  -2  -1  13      159.21      174.70     22.62 o 
  -1  -1  13      393.73      412.35     22.01 o 
   0  -1  13        9.68       28.98     10.24 o 
   1  -1  13      116.40      111.29     19.71 o 
   2  -1  13      142.51      133.82     20.80 o 
  -5   0  13       82.73      115.01     23.80 o 
  -4   0  13        8.10        3.36     14.81 o 
  -3   0  13       88.87      104.66     20.35 o 
  -2   0  13       39.01       40.07     11.56 o 
  -1   0  13       24.96       53.74     11.69 o 
   0   0  13      134.58      132.73     20.99 o 
   1   0  13       13.72       -1.82     12.45 o 
   2   0  13      503.08      574.70     37.61 o 
  -5   1  13       16.67       28.25     18.53 o 
  -4   1  13        9.35       11.54     15.44 o 
  -3   1  13       26.36       28.16     16.72 o 
  -2   1  13      150.37      160.01     16.29 o 
  -1   1  13      760.06      767.31     31.80 o 
   0   1  13        7.03        8.18     15.72 o 
   1   1  13      370.93      390.10     32.07 o 
   2   1  13      108.04      139.99     21.98 o 
  -4   2  13        0.30      -20.58     13.72 o 
  -3   2  13       97.10       85.69     22.30 o 
  -2   2  13        0.27        7.41     12.63 o 
  -1   2  13        5.28       25.26     16.08 o 
   0   2  13      222.08      217.31     27.16 o 
   1   2  13        7.04       25.35     16.81 o 
   2   2  13      517.05      576.60     40.34 o 
  -4   3  13      174.34      189.07     19.14 o 
  -3   3  13       33.89       14.12     10.98 o 
  -2   3  13      156.79      131.18     23.44 o 
  -1   3  13      444.38      525.46     38.88 o 
   0   3  13       13.79       26.89     18.17 o 
   1   3  13      194.44      253.19     29.89 o 
  -2   4  13       39.71       50.60     21.26 o 
  -1   4  13        7.95       14.90     17.35 o 
  -2  -8  14       98.97       98.30     20.71 o 
  -1  -8  14        0.93       12.45     16.72 o 
   0  -8  14       38.31       14.54     16.90 o 
   1  -8  14       33.13       36.97     17.17 o 
  -3  -7  14      180.96      199.32     25.35 o 
  -2  -7  14       38.49       56.42     19.80 o 
  -1  -7  14       17.63       37.25     17.44 o 
   0  -7  14       34.43       15.90     15.17 o 
   1  -7  14      122.07      137.81     21.89 o 
   2  -7  14        2.55      -10.99     15.08 o 
  -3  -6  14       46.50       35.88     17.35 o 
  -2  -6  14       38.46       44.33     18.99 o 
  -1  -6  14       35.56       47.79     19.44 o 
   0  -6  14      263.79      286.35     27.89 o 
   1  -6  14        6.98       -0.45     14.35 o 
   2  -6  14       29.91       28.44     17.44 o 
  -4  -5  14      136.43      158.16     23.80 o 
  -3  -5  14        2.68       -6.18     15.99 o 
  -2  -5  14       31.62       19.62     15.44 o 
  -1  -5  14       13.76       15.17     15.72 o 
   0  -5  14        8.31        2.00     14.72 o 
   1  -5  14      128.56      120.55     22.08 o 
   2  -5  14       43.43       39.70     17.62 o 
  -4  -4  14       45.89       65.41     19.62 o 
  -3  -4  14       43.88       27.07     15.90 o 
  -2  -4  14       56.46       70.22     18.71 o 
  -1  -4  14       91.20      126.46     21.80 o 
   0  -4  14      380.81      498.29     36.52 o 
   1  -4  14       17.38       46.15     17.81 o 
  -4  -3  14      354.30      365.39     33.52 o 
  -3  -3  14        9.85       41.34     17.08 o 
  -2  -3  14       21.41       20.99     14.54 o 
  -1  -3  14        1.56        4.36     14.99 o 
   0  -3  14       82.17      127.37     21.26 o 
   1  -3  14      163.48      176.06     23.62 o 
  -4  -2  14      284.25      349.12     31.98 o 
  -3  -2  14      509.67      567.88     39.52 o 
  -2  -2  14        6.58       16.72     15.08 o 
  -1  -2  14      383.73      396.09     31.16 o 
   0  -2  14      373.98      352.21     29.89 o 
   1  -2  14       27.45       -9.18     13.90 o 
  -4  -1  14      190.04      216.31     27.62 o 
  -3  -1  14       38.99       35.16     17.26 o 
  -2  -1  14      124.09      116.19     21.35 o 
  -1  -1  14       89.20       94.84     19.26 o 
   0  -1  14       64.38       84.85     20.44 o 
   1  -1  14       46.98       40.79     17.81 o 
  -4   0  14        8.68       13.17     16.72 o 
  -3   0  14       76.79       99.48     20.80 o 
  -2   0  14       22.51        3.72     15.17 o 
  -1   0  14      445.44      452.81     23.98 o 
   0   0  14      454.49      461.96     35.61 o 
   1   0  14      108.81       91.30     21.53 o 
  -3   1  14        3.80       19.08     16.35 o 
  -2   1  14       95.96       84.23     14.92 o 
  -1   1  14        3.05        3.18     16.44 o 
   0   1  14       84.00       94.39     20.89 o 
   1   1  14      165.06      205.86     27.71 o 
  -2   2  14        2.89      -21.98     15.72 o 
  -1   2  14      317.04      287.71     30.52 o 
   0   2  14      210.30      235.57     29.43 o 
  -1  -6  15        0.19        0.09     16.81 o 
   0  -6  15       18.95       28.98     18.90 o 
  -2  -5  15       62.06       76.04     20.53 o 
  -1  -5  15        7.79      -13.90     14.90 o 
   0  -5  15      309.86      367.29     32.98 o 
  -2  -4  15        3.28       -7.09     16.26 o 
  -1  -4  15       17.58       31.16     18.17 o 
   0  -4  15       99.77      106.56     21.98 o 
   1  -4  15      102.53      116.01     22.08 o 
  -2  -3  15       46.94       51.51     19.53 o 
  -1  -3  15        0.59       -1.82     15.08 o 
   0  -3  15      145.43      135.00     24.80 o 
  -2  -2  15        0.11      -10.99     14.26 o 
  -1  -2  15       41.79       50.69     19.44 o 
  -2  -1  15      131.20      188.60     26.25 o 
  -1  -1  15        7.41       -1.82     16.44 o 
   0  -1  15      518.63      542.72     38.43 o 
                                                 
